# Supplementary material for: Identification and Phylogenetic Analysis of Mycobacterium avium subsp. avium Strain Isolated from Cow
Source: Transbound Emerg Dis. 2023 Jun 1;2023:5384079. doi: 10.1155/2023/5384079 (PMC12017052; doi:10.1155/2023/5384079)
Supplement: Supplementary Materials — Supplementary Figure 1: (A) Agarose gel electrophoresis of PCR products amplified using primers 16S rRNA gene. Lane (M) 2000 bp molecular size marker; lane 1: HJW; lane 2: M. avium subsp. paratuberculosiss (MAP-10) (B) Agarose gel electrophoresis of PCR products amplified using primers IS1311 rRNA gene. Lane (M) 2000 bp molecular size marker; lane 1: HJW; lane 2: M. avium subsp. paratuberculosis (MAP-10). (C) Agarose gel electrophoresis of PCR products amplified using primers IS901 rRNA gene. Lane (M) 2000 bp molecular size marker; lane 1: HJW. (D) Agarose gel electrophoresis of PCR products amplified using primers DT1. Lane (M) 2000 bp molecular size marker; lane 1: HJW. (E) Agarose gel electrophoresis of PCR products amplified using primers IS900 gene. Lane (M) 2000 bp molecular size marker; lane 1: M. avium subsp. paratuberculosis (MAP-10). Supplementary Table 1: the result of interspersed nucleotide repeated sequences. Supplementary Table 2: the result of tandem nucleotide repeated sequences. Supplementary Table 3: the result of Genomics island. Supplementary Table 4: HJW GO Enrichment Analysis Results Table. Supplementary Table 5: KEGG Enrichment Analysis Results Table. Supplementary Table 6: COG Enrichment Analysis Results Table. Supplementary Table 7: PHI Enrichment Analysis Results Table. [file 5384079.f1.zip › Supplementary Table 4.HJW GO Enrichment Analysis Results Table.txt]

Ontology	Class	number_of_HJW	genes_of_HJW
biological_process	biological adhesion	5	HJWGM002360;HJWGM000320;HJWGM001121;HJWGM002338;HJWGM004349
biological_process	biological regulation	388	HJWGM000143;HJWGM000273;HJWGM000299;HJWGM000320;HJWGM000581;HJWGM000819;HJWGM000927;HJWGM000942;HJWGM000993;HJWGM001052;HJWGM001121;HJWGM001170;HJWGM001246;HJWGM001343;HJWGM001727;HJWGM001839;HJWGM002554;HJWGM002571;HJWGM002693;HJWGM002775;HJWGM003040;HJWGM003052;HJWGM003084;HJWGM003090;HJWGM003116;HJWGM003172;HJWGM003247;HJWGM003542;HJWGM003644;HJWGM003676;HJWGM003765;HJWGM004043;HJWGM004092;HJW…
biological_process	cellular component organization or biogenesis	84	HJWGM003329;HJWGM002806;HJWGM004357;HJWGM001936;HJWGM000995;HJWGM003550;HJWGM003862;HJWGM001333;HJWGM002797;HJWGM004657;HJWGM000516;HJWGM000589;HJWGM003272;HJWGM000320;HJWGM002114;HJWGM001110;HJWGM000959;HJWGM000379;HJWGM002217;HJWGM001045;HJWGM002886;HJWGM000590;HJWGM000960;HJWGM002377;HJWGM003762;HJWGM001836;HJWGM000604;HJWGM002011;HJWGM002376;HJWGM002378;HJWGM002895;HJWGM004655;HJWGM001420;HJW…
biological_process	cellular process	1563	HJWGM000004;HJWGM000005;HJWGM000992;HJWGM003513;HJWGM000313;HJWGM000875;HJWGM002357;HJWGM003210;HJWGM004320;HJWGM001329;HJWGM001334;HJWGM000123;HJWGM000868;HJWGM001104;HJWGM001424;HJWGM002193;HJWGM002407;HJWGM002623;HJWGM003006;HJWGM003633;HJWGM003770;HJWGM004380;HJWGM003217;HJWGM003067;HJWGM001070;HJWGM001085;HJWGM001272;HJWGM004068;HJWGM004178;HJWGM001292;HJWGM000143;HJWGM000273;HJWGM000299;HJW…
biological_process	death	4	HJWGM001329;HJWGM001183;HJWGM003873;HJWGM004182
biological_process	developmental process	9	HJWGM003268;HJWGM002360;HJWGM000379;HJWGM000452;HJWGM002237;HJWGM003093;HJWGM004236;HJWGM004244;HJWGM004255
biological_process	establishment of localization	312	HJWGM001377;HJWGM001940;HJWGM002012;HJWGM002373;HJWGM002585;HJWGM003026;HJWGM003395;HJWGM002121;HJWGM004094;HJWGM002029;HJWGM004105;HJWGM000320;HJWGM002205;HJWGM000047;HJWGM000125;HJWGM000134;HJWGM000190;HJWGM000326;HJWGM000380;HJWGM000420;HJWGM000546;HJWGM000630;HJWGM000657;HJWGM000856;HJWGM001087;HJWGM001245;HJWGM001268;HJWGM001280;HJWGM001281;HJWGM001303;HJWGM001394;HJWGM001577;HJWGM001606;HJW…
biological_process	immune system process	1	HJWGM000472
biological_process	localization	318	HJWGM001377;HJWGM001940;HJWGM002012;HJWGM002373;HJWGM002585;HJWGM003026;HJWGM003395;HJWGM002121;HJWGM004094;HJWGM002029;HJWGM004105;HJWGM000320;HJWGM002205;HJWGM000047;HJWGM000125;HJWGM000134;HJWGM000190;HJWGM000326;HJWGM000380;HJWGM000420;HJWGM000546;HJWGM000630;HJWGM000657;HJWGM000856;HJWGM001087;HJWGM001245;HJWGM001268;HJWGM001280;HJWGM001281;HJWGM001303;HJWGM001394;HJWGM001577;HJWGM001606;HJW…
biological_process	locomotion	12	HJWGM002217;HJWGM000273;HJWGM001841;HJWGM003235;HJWGM003928;HJWGM000318;HJWGM000321;HJWGM001420;HJWGM002855;HJWGM002112;HJWGM002205;HJWGM002360
biological_process	metabolic process	2019	HJWGM000004;HJWGM000005;HJWGM000992;HJWGM003513;HJWGM000313;HJWGM000875;HJWGM002357;HJWGM003210;HJWGM004320;HJWGM001329;HJWGM001334;HJWGM000123;HJWGM000868;HJWGM001104;HJWGM001424;HJWGM002193;HJWGM002407;HJWGM002623;HJWGM003006;HJWGM003633;HJWGM003770;HJWGM004380;HJWGM003217;HJWGM003067;HJWGM001070;HJWGM001085;HJWGM001272;HJWGM004068;HJWGM004178;HJWGM001292;HJWGM000601;HJWGM004583;HJWGM003804;HJW…
biological_process	multi-organism process	37	HJWGM002217;HJWGM000734;HJWGM000486;HJWGM000514;HJWGM000759;HJWGM000917;HJWGM001382;HJWGM001660;HJWGM002200;HJWGM003288;HJWGM003412;HJWGM003766;HJWGM004577;HJWGM000461;HJWGM002885;HJWGM003481;HJWGM001183;HJWGM001420;HJWGM000971;HJWGM001754;HJWGM002855;HJWGM002622;HJWGM002221;HJWGM000520;HJWGM000950;HJWGM001946;HJWGM002312;HJWGM002336;HJWGM003152;HJWGM003320;HJWGM004094;HJWGM004265;HJWGM004388;HJW…
biological_process	multicellular organismal process	3	HJWGM003268;HJWGM002360;HJWGM000379
biological_process	negative regulation of biological process	13	HJWGM001564;HJWGM003360;HJWGM000112;HJWGM001540;HJWGM001820;HJWGM001837;HJWGM002726;HJWGM003429;HJWGM004008;HJWGM004478;HJWGM004622;HJWGM003873;HJWGM004182
biological_process	nitrogen utilization	1	HJWGM000592
biological_process	positive regulation of biological process	15	HJWGM001183;HJWGM001301;HJWGM001385;HJWGM001647;HJWGM001734;HJWGM002082;HJWGM002816;HJWGM002831;HJWGM003615;HJWGM003753;HJWGM001152;HJWGM001658;HJWGM001823;HJWGM002205;HJWGM003018
biological_process	regulation of biological process	378	HJWGM000143;HJWGM000273;HJWGM000299;HJWGM000320;HJWGM000581;HJWGM000819;HJWGM000927;HJWGM000942;HJWGM000993;HJWGM001052;HJWGM001121;HJWGM001170;HJWGM001246;HJWGM001343;HJWGM001727;HJWGM001839;HJWGM002554;HJWGM002571;HJWGM002693;HJWGM002775;HJWGM003040;HJWGM003052;HJWGM003084;HJWGM003090;HJWGM003116;HJWGM003172;HJWGM003247;HJWGM003542;HJWGM003644;HJWGM003676;HJWGM003765;HJWGM004043;HJWGM004092;HJW…
biological_process	reproduction	22	HJWGM000320;HJWGM003247;HJWGM002217;HJWGM000734;HJWGM000995;HJWGM003550;HJWGM003862;HJWGM000959;HJWGM001060;HJWGM001355;HJWGM001478;HJWGM001961;HJWGM004146;HJWGM001823;HJWGM003996;HJWGM001420;HJWGM003268;HJWGM000379;HJWGM002855;HJWGM001927;HJWGM004524;HJWGM002221
biological_process	reproductive process	21	HJWGM003247;HJWGM002217;HJWGM000734;HJWGM000995;HJWGM003550;HJWGM003862;HJWGM000959;HJWGM001060;HJWGM001355;HJWGM001478;HJWGM001961;HJWGM004146;HJWGM001823;HJWGM003996;HJWGM001420;HJWGM003268;HJWGM000379;HJWGM002855;HJWGM001927;HJWGM004524;HJWGM002221
biological_process	response to stimulus	223	HJWGM003217;HJWGM000143;HJWGM000273;HJWGM000299;HJWGM000320;HJWGM000581;HJWGM000819;HJWGM000927;HJWGM000942;HJWGM000993;HJWGM001052;HJWGM001121;HJWGM001170;HJWGM001246;HJWGM001343;HJWGM001727;HJWGM001839;HJWGM002554;HJWGM002571;HJWGM002693;HJWGM002775;HJWGM003040;HJWGM003052;HJWGM003084;HJWGM003090;HJWGM003116;HJWGM003172;HJWGM003247;HJWGM003542;HJWGM003644;HJWGM003676;HJWGM003765;HJWGM004043;HJW…
biological_process	signaling	118	HJWGM000143;HJWGM000273;HJWGM000299;HJWGM000320;HJWGM000581;HJWGM000819;HJWGM000927;HJWGM000942;HJWGM000993;HJWGM001052;HJWGM001121;HJWGM001170;HJWGM001246;HJWGM001343;HJWGM001727;HJWGM001839;HJWGM002554;HJWGM002571;HJWGM002693;HJWGM002775;HJWGM003040;HJWGM003052;HJWGM003084;HJWGM003090;HJWGM003116;HJWGM003172;HJWGM003247;HJWGM003542;HJWGM003644;HJWGM003676;HJWGM003765;HJWGM004043;HJWGM004092;HJW…
biological_process	viral reproduction	19	HJWGM003247;HJWGM002217;HJWGM000734;HJWGM000995;HJWGM003550;HJWGM003862;HJWGM000959;HJWGM001060;HJWGM001355;HJWGM001478;HJWGM001961;HJWGM004146;HJWGM001823;HJWGM003996;HJWGM001420;HJWGM002855;HJWGM001927;HJWGM004524;HJWGM002221
cellular_component	cell	760	HJWGM003268;HJWGM000676;HJWGM000320;HJWGM001121;HJWGM002205;HJWGM004215;HJWGM000613;HJWGM003413;HJWGM001937;HJWGM002431;HJWGM003152;HJWGM004447;HJWGM001330;HJWGM000896;HJWGM001826;HJWGM003412;HJWGM004420;HJWGM004512;HJWGM004575;HJWGM001383;HJWGM003308;HJWGM004431;HJWGM000070;HJWGM000072;HJWGM000295;HJWGM000567;HJWGM000602;HJWGM000604;HJWGM000607;HJWGM001292;HJWGM001320;HJWGM001321;HJWGM001470;HJW…
cellular_component	cell part	760	HJWGM003268;HJWGM000676;HJWGM000320;HJWGM001121;HJWGM002205;HJWGM004215;HJWGM000613;HJWGM003413;HJWGM001937;HJWGM002431;HJWGM003152;HJWGM004447;HJWGM001330;HJWGM000896;HJWGM001826;HJWGM003412;HJWGM004420;HJWGM004512;HJWGM004575;HJWGM001383;HJWGM003308;HJWGM004431;HJWGM000070;HJWGM000072;HJWGM000295;HJWGM000567;HJWGM000602;HJWGM000604;HJWGM000607;HJWGM001292;HJWGM001320;HJWGM001321;HJWGM001470;HJW…
cellular_component	extracellular region	13	HJWGM001710;HJWGM001983;HJWGM002054;HJWGM004657;HJWGM000320;HJWGM001121;HJWGM002338;HJWGM003589;HJWGM002360;HJWGM003152;HJWGM003247;HJWGM000492;HJWGM001183
cellular_component	extracellular region part	13	HJWGM001710;HJWGM001983;HJWGM002054;HJWGM004657;HJWGM000320;HJWGM001121;HJWGM002338;HJWGM003589;HJWGM002360;HJWGM003152;HJWGM003247;HJWGM000492;HJWGM001183
cellular_component	macromolecular complex	144	HJWGM000676;HJWGM000320;HJWGM001121;HJWGM002205;HJWGM004215;HJWGM000613;HJWGM000896;HJWGM001826;HJWGM003412;HJWGM004420;HJWGM004512;HJWGM004575;HJWGM000070;HJWGM000072;HJWGM000295;HJWGM000567;HJWGM000602;HJWGM000604;HJWGM000607;HJWGM001292;HJWGM001320;HJWGM001321;HJWGM001470;HJWGM001663;HJWGM001892;HJWGM001996;HJWGM002062;HJWGM002223;HJWGM002545;HJWGM002586;HJWGM002798;HJWGM003108;HJWGM003200;HJW…
cellular_component	membrane-enclosed lumen	15	HJWGM000112;HJWGM000297;HJWGM001836;HJWGM001656;HJWGM001239;HJWGM002857;HJWGM004259;HJWGM001820;HJWGM002180;HJWGM002863;HJWGM002399;HJWGM003067;HJWGM001342;HJWGM001255;HJWGM002960
cellular_component	organelle	130	HJWGM000320;HJWGM001121;HJWGM002205;HJWGM001330;HJWGM001383;HJWGM003308;HJWGM004431;HJWGM000070;HJWGM000072;HJWGM000295;HJWGM000567;HJWGM000602;HJWGM000604;HJWGM000607;HJWGM001292;HJWGM001320;HJWGM001321;HJWGM001470;HJWGM001663;HJWGM001892;HJWGM001996;HJWGM002062;HJWGM002223;HJWGM002545;HJWGM002586;HJWGM002798;HJWGM003108;HJWGM003200;HJWGM003817;HJWGM003818;HJWGM003829;HJWGM003832;HJWGM003833;HJW…
cellular_component	organelle part	39	HJWGM000320;HJWGM001121;HJWGM002205;HJWGM000112;HJWGM000297;HJWGM001836;HJWGM001656;HJWGM003152;HJWGM002797;HJWGM002217;HJWGM002790;HJWGM001659;HJWGM002961;HJWGM003174;HJWGM000068;HJWGM001110;HJWGM002676;HJWGM000099;HJWGM003804;HJWGM001239;HJWGM002857;HJWGM004259;HJWGM002793;HJWGM003928;HJWGM000101;HJWGM000272;HJWGM000978;HJWGM003732;HJWGM001820;HJWGM002180;HJWGM002863;HJWGM002399;HJWGM003067;HJW…
cellular_component	virion	45	HJWGM001253;HJWGM002335;HJWGM003696;HJWGM000099;HJWGM000100;HJWGM000102;HJWGM000272;HJWGM000273;HJWGM000274;HJWGM000320;HJWGM000534;HJWGM000836;HJWGM000959;HJWGM001121;HJWGM001273;HJWGM001372;HJWGM001836;HJWGM002322;HJWGM002337;HJWGM002338;HJWGM002339;HJWGM002360;HJWGM002656;HJWGM002829;HJWGM003102;HJWGM003317;HJWGM003318;HJWGM003319;HJWGM003976;HJWGM003977;HJWGM003978;HJWGM004069;HJWGM004075;HJW…
cellular_component	virion part	45	HJWGM001253;HJWGM002335;HJWGM003696;HJWGM000099;HJWGM000100;HJWGM000102;HJWGM000272;HJWGM000273;HJWGM000274;HJWGM000320;HJWGM000534;HJWGM000836;HJWGM000959;HJWGM001121;HJWGM001273;HJWGM001372;HJWGM001836;HJWGM002322;HJWGM002337;HJWGM002338;HJWGM002339;HJWGM002360;HJWGM002656;HJWGM002829;HJWGM003102;HJWGM003317;HJWGM003318;HJWGM003319;HJWGM003976;HJWGM003977;HJWGM003978;HJWGM004069;HJWGM004075;HJW…
molecular_function	antioxidant activity	11	HJWGM000746;HJWGM002651;HJWGM003566;HJWGM001655;HJWGM001748;HJWGM003479;HJWGM000626;HJWGM001717;HJWGM003503;HJWGM004352;HJWGM004353
molecular_function	binding	1534	HJWGM002217;HJWGM002385;HJWGM002045;HJWGM003983;HJWGM000298;HJWGM000818;HJWGM001173;HJWGM001174;HJWGM001843;HJWGM001947;HJWGM002546;HJWGM002599;HJWGM002862;HJWGM003409;HJWGM003410;HJWGM003645;HJWGM004404;HJWGM000376;HJWGM001218;HJWGM002422;HJWGM002612;HJWGM000036;HJWGM000084;HJWGM000139;HJWGM000141;HJWGM000188;HJWGM000199;HJWGM000204;HJWGM000210;HJWGM000211;HJWGM000212;HJWGM000214;HJWGM000230;HJW…
molecular_function	catalytic activity	2056	HJWGM004480;HJWGM000753;HJWGM000584;HJWGM000030;HJWGM000697;HJWGM000997;HJWGM001859;HJWGM001927;HJWGM002091;HJWGM002492;HJWGM002683;HJWGM003931;HJWGM001090;HJWGM000244;HJWGM004068;HJWGM004091;HJWGM000188;HJWGM001672;HJWGM002138;HJWGM002849;HJWGM004134;HJWGM004624;HJWGM002321;HJWGM003146;HJWGM001065;HJWGM001190;HJWGM001332;HJWGM003044;HJWGM000912;HJWGM000918;HJWGM004152;HJWGM000116;HJWGM000486;HJW…
molecular_function	channel regulator activity	1	HJWGM004596
molecular_function	enzyme regulator activity	6	HJWGM000633;HJWGM001914;HJWGM004596;HJWGM000042;HJWGM002205;HJWGM004235
molecular_function	molecular transducer activity	75	HJWGM002399;HJWGM003067;HJWGM000298;HJWGM000318;HJWGM000321;HJWGM000354;HJWGM000789;HJWGM000818;HJWGM001053;HJWGM001169;HJWGM001286;HJWGM002052;HJWGM002304;HJWGM002815;HJWGM002839;HJWGM003083;HJWGM003091;HJWGM003173;HJWGM003246;HJWGM003393;HJWGM003460;HJWGM003544;HJWGM003549;HJWGM003550;HJWGM003645;HJWGM003675;HJWGM004091;HJWGM004327;HJWGM004627;HJWGM000054;HJWGM000136;HJWGM000143;HJWGM000273;HJW…
molecular_function	nucleic acid binding transcription factor activity	150	HJWGM000027;HJWGM000053;HJWGM000056;HJWGM000086;HJWGM000089;HJWGM000167;HJWGM000189;HJWGM000197;HJWGM000200;HJWGM000219;HJWGM000320;HJWGM000323;HJWGM000429;HJWGM000459;HJWGM000468;HJWGM000473;HJWGM000498;HJWGM000586;HJWGM000632;HJWGM000648;HJWGM000728;HJWGM000758;HJWGM000761;HJWGM000784;HJWGM000852;HJWGM000860;HJWGM000920;HJWGM000964;HJWGM000995;HJWGM001000;HJWGM001056;HJWGM001071;HJWGM001081;HJW…
molecular_function	protein binding transcription factor activity	46	HJWGM001239;HJWGM002857;HJWGM004259;HJWGM000086;HJWGM000189;HJWGM000200;HJWGM000648;HJWGM000728;HJWGM000758;HJWGM000860;HJWGM000964;HJWGM001071;HJWGM001450;HJWGM001745;HJWGM001758;HJWGM001771;HJWGM001802;HJWGM001918;HJWGM001926;HJWGM002095;HJWGM002096;HJWGM002201;HJWGM002227;HJWGM002322;HJWGM002383;HJWGM002894;HJWGM003142;HJWGM003393;HJWGM003420;HJWGM003544;HJWGM003550;HJWGM003606;HJWGM003626;HJW…
molecular_function	structural molecule activity	58	HJWGM000070;HJWGM000072;HJWGM000295;HJWGM000567;HJWGM000602;HJWGM000604;HJWGM000607;HJWGM001292;HJWGM001320;HJWGM001321;HJWGM001470;HJWGM001663;HJWGM001892;HJWGM001996;HJWGM002062;HJWGM002223;HJWGM002545;HJWGM002586;HJWGM002798;HJWGM002863;HJWGM003108;HJWGM003174;HJWGM003200;HJWGM003817;HJWGM003818;HJWGM003829;HJWGM003832;HJWGM003833;HJWGM003881;HJWGM003882;HJWGM003883;HJWGM003884;HJWGM003885;HJW…
molecular_function	transporter activity	109	HJWGM002785;HJWGM002787;HJWGM002789;HJWGM002121;HJWGM003169;HJWGM002878;HJWGM000118;HJWGM004007;HJWGM003195;HJWGM003819;HJWGM001905;HJWGM001377;HJWGM001940;HJWGM002012;HJWGM002373;HJWGM002585;HJWGM003026;HJWGM003395;HJWGM000591;HJWGM001356;HJWGM000385;HJWGM002288;HJWGM004344;HJWGM000657;HJWGM002268;HJWGM003555;HJWGM003635;HJWGM000325;HJWGM001071;HJWGM001549;HJWGM001754;HJWGM002529;HJWGM002786;HJW…
