# Supplementary material for: Identification and Phylogenetic Analysis of Mycobacterium avium subsp. avium Strain Isolated from Cow
Source: Transbound Emerg Dis. 2023 Jun 1;2023:5384079. doi: 10.1155/2023/5384079 (PMC12017052; doi:10.1155/2023/5384079)
Supplement: Supplementary Materials — Supplementary Figure 1: (A) Agarose gel electrophoresis of PCR products amplified using primers 16S rRNA gene. Lane (M) 2000 bp molecular size marker; lane 1: HJW; lane 2: M. avium subsp. paratuberculosiss (MAP-10) (B) Agarose gel electrophoresis of PCR products amplified using primers IS1311 rRNA gene. Lane (M) 2000 bp molecular size marker; lane 1: HJW; lane 2: M. avium subsp. paratuberculosis (MAP-10). (C) Agarose gel electrophoresis of PCR products amplified using primers IS901 rRNA gene. Lane (M) 2000 bp molecular size marker; lane 1: HJW. (D) Agarose gel electrophoresis of PCR products amplified using primers DT1. Lane (M) 2000 bp molecular size marker; lane 1: HJW. (E) Agarose gel electrophoresis of PCR products amplified using primers IS900 gene. Lane (M) 2000 bp molecular size marker; lane 1: M. avium subsp. paratuberculosis (MAP-10). Supplementary Table 1: the result of interspersed nucleotide repeated sequences. Supplementary Table 2: the result of tandem nucleotide repeated sequences. Supplementary Table 3: the result of Genomics island. Supplementary Table 4: HJW GO Enrichment Analysis Results Table. Supplementary Table 5: KEGG Enrichment Analysis Results Table. Supplementary Table 6: COG Enrichment Analysis Results Table. Supplementary Table 7: PHI Enrichment Analysis Results Table. [file 5384079.f1.zip › Supplementary Table 5. KEGG Enrichment Analysis Results Table.txt]

Gene_id	Identity	E_value	Kegg_geneID	Ko_id	Ko_name	Ko_defi	Ko_EC	Ko_class
HJWGM000001	99.74	0	mpa:MAP0002	K02338	DPO3B, dnaN	DNA polymerase III subunit beta	2.7.7.7	Metabolism; Nucleotide metabolism; Purine metabolism [PATH:ko00230]Metabolism; Nucleotide metabolism; Pyrimidine metabolism [PATH:ko00240]Genetic Information Processing; Replication and repair; DNA replication [PATH:ko03030]Genetic Information Processing; Replication and repair; Mismatch repair [PATH:ko03430]Genetic Information Processing; Replication and repair; Homologous recombination [PATH:ko…
HJWGM000002	98.18	0	mpa:MAP0003	K03629	recF	DNA replication and repair protein RecF	--	Genetic Information Processing; Replication and repair; Homologous recombination [PATH:ko03440]
HJWGM000004	99.85	0	mav:MAV_0005	K02470	gyrB	DNA gyrase subunit B	5.99.1.3	--
HJWGM000005	99.76	0	mav:MAV_0006	K02469	gyrA	DNA gyrase subunit A	5.99.1.3	--
HJWGM000008	99.5	0	mav:MAV_0011	K00517	E1.14.-.-	--	--	Metabolism; Xenobiotics biodegradation and metabolism; Bisphenol degradation [PATH:ko00363]Metabolism; Xenobiotics biodegradation and metabolism; Polycyclic aromatic hydrocarbon degradation [PATH:ko00624]Metabolism; Xenobiotics biodegradation and metabolism; Aminobenzoate degradation [PATH:ko00627]Metabolism; Metabolism of terpenoids and polyketides; Limonene and pinene degradation [PATH:ko00903]…
HJWGM000009	99.43	1.00E-126	mav:MAV_0013	K03767	PPIA	peptidyl-prolyl cis-trans isomerase A (cyclophilin A)	5.2.1.8	--
HJWGM000013	99.12	7.00E-166	mav:MAV_0018	K01664	pabA	para-aminobenzoate synthetase component II	2.6.1.85	Metabolism; Metabolism of cofactors and vitamins; Folate biosynthesis [PATH:ko00790]
HJWGM000014	99.84	0	mav:MAV_0017	K08884	K08884	serine/threonine protein kinase, bacterial	2.7.11.1	--
HJWGM000015	99.76	0	mav:MAV_0019	K08884	K08884	serine/threonine protein kinase, bacterial	2.7.11.1	--
HJWGM000016	99.8	0	mav:MAV_0020	K05364	E2.4.1.129	peptidoglycan glycosyltransferase	2.4.1.129	Metabolism; Glycan biosynthesis and metabolism; Peptidoglycan biosynthesis [PATH:ko00550]
HJWGM000017	76.17	0	mjl:Mjls_0018	K03588	ftsW, spoVE	cell division protein FtsW	--	Cellular Processes; Cell growth and death; Cell cycle - Caulobacter [PATH:ko04112]
HJWGM000018	99.4	0	mav:MAV_0022	K01090	E3.1.3.16	protein phosphatase	3.1.3.16	--
HJWGM000031	90.21	0	mva:Mvan_0550	K07493	K07493	putative transposase	--	--
HJWGM000034	100	1.00E-76	mpa:MAP0030c	K06975	K06975	--	--	--
HJWGM000035	98.79	0	mav:MAV_0038	K06911	K06911	--	--	--
HJWGM000036	100	0	mav:MAV_0039	K00249	E1.3.99.3, ACADM, acd	acyl-CoA dehydrogenase	1.3.99.3	Metabolism; Lipid metabolism; Fatty acid degradation [PATH:ko00071]Metabolism; Amino acid metabolism; Valine, leucine and isoleucine degradation [PATH:ko00280]Metabolism; Metabolism of other amino acids; beta-Alanine metabolism [PATH:ko00410]Metabolism; Carbohydrate metabolism; Propanoate metabolism [PATH:ko00640]Metabolism; Overview; Carbon metabolism [PATH:ko01200]Metabolism; Overview; Fatty ac…
HJWGM000048	99	4.00E-141	mav:MAV_0052	K07735	algH	putative transcriptional regulator	--	--
HJWGM000051	99.48	0	mav:MAV_0055	K01869	LARS, leuS	leucyl-tRNA synthetase	6.1.1.4	Genetic Information Processing; Translation; Aminoacyl-tRNA biosynthesis [PATH:ko00970]
HJWGM000054	99.19	3.00E-179	mav:MAV_0058	K02028	ABC.PA.A	polar amino acid transport system ATP-binding protein	3.6.3.21	--
HJWGM000055	99.83	0	mav:MAV_0059	K02029	ABC.PA.P	polar amino acid transport system permease protein	--	--
HJWGM000057	83.98	2.00E-158	mbb:BCG_0075c	K00540	E1.-.-.-	--	--	--
HJWGM000058	98.36	0	mav:MAV_0062	K01567	E3.-.-.-	--	--	--
HJWGM000062	99.47	0	mav:MAV_0066	K14728	K14728	phthiodiolone/phenolphthiodiolone dimycocerosates ketoreductase	1.2.-.-	--
HJWGM000063	99.73	0	mav:MAV_0067	K01858	E5.5.1.4, INO1	myo-inositol-1-phosphate synthase	5.5.1.4	Metabolism; Biosynthesis of other secondary metabolites; Streptomycin biosynthesis [PATH:ko00521]Metabolism; Carbohydrate metabolism; Inositol phosphate metabolism [PATH:ko00562]
HJWGM000067	59.97	0	rha:RHA1_ro03441	K05364	E2.4.1.129	peptidoglycan glycosyltransferase	2.4.1.129	Metabolism; Glycan biosynthesis and metabolism; Peptidoglycan biosynthesis [PATH:ko00550]
HJWGM000070	100	9.00E-65	mav:MAV_0074	K02990	RP-S6, rpsF	small subunit ribosomal protein S6	--	Genetic Information Processing; Translation; Ribosome [PATH:ko03010]
HJWGM000071	98.21	3.00E-115	mpa:MAP0068	K03111	ssb	single-strand DNA-binding protein	--	Genetic Information Processing; Replication and repair; DNA replication [PATH:ko03030]Genetic Information Processing; Replication and repair; Mismatch repair [PATH:ko03430]Genetic Information Processing; Replication and repair; Homologous recombination [PATH:ko03440]
HJWGM000072	100	9.00E-56	mav:MAV_0076	K02963	RP-S18, rpsR	small subunit ribosomal protein S18	--	Genetic Information Processing; Translation; Ribosome [PATH:ko03010]
HJWGM000073	100	9.00E-104	mav:MAV_0077	K02939	RP-L9, rplI	large subunit ribosomal protein L9	--	Genetic Information Processing; Translation; Ribosome [PATH:ko03010]
HJWGM000074	99.87	0	mav:MAV_0079	K02314	dnaB	replicative DNA helicase	3.6.4.12	Genetic Information Processing; Replication and repair; DNA replication [PATH:ko03030]Cellular Processes; Cell growth and death; Cell cycle - Caulobacter [PATH:ko04112]
HJWGM000077	99.47	1.00E-132	mav:MAV_0082	K09017	rutR	TetR/AcrR family transcriptional regulator	--	--
HJWGM000079	56.73	0	mav:MAV_1755	K06994	K06994	putative drug exporter of the RND superfamily	--	--
HJWGM000082	41.87	1.00E-42	adg:Adeg_0958	K00059	fabG	3-oxoacyl-[acyl-carrier protein] reductase	1.1.1.100	Metabolism; Lipid metabolism; Fatty acid biosynthesis [PATH:ko00061]Metabolism; Metabolism of cofactors and vitamins; Biotin metabolism [PATH:ko00780]Metabolism; Lipid metabolism; Biosynthesis of unsaturated fatty acids [PATH:ko01040]Metabolism; Overview; Fatty acid metabolism [PATH:ko01212]
HJWGM000084	82.06	0	mbb:BCG_0094	K00540	E1.-.-.-	--	--	--
HJWGM000086	66.52	3.00E-99	mjl:Mjls_5205	K01420	fnr	CRP/FNR family transcriptional regulator, anaerobic regulatory protein	--	--
HJWGM000093	100	8.00E-135	mav:MAV_0097	K03823	pat	phosphinothricin acetyltransferase	2.3.1.183	Metabolism; Metabolism of other amino acids; Phosphonate and phosphinate metabolism [PATH:ko00440]
HJWGM000096	48.51	3.00E-67	req:REQ_36800	K02066	ABC.X1.P	putative ABC transport system permease protein	--	Environmental Information Processing; Membrane transport; ABC transporters [PATH:ko02010]
HJWGM000097	46.67	2.00E-77	tcu:Tcur_4347	K02066	ABC.X1.P	putative ABC transport system permease protein	--	Environmental Information Processing; Membrane transport; ABC transporters [PATH:ko02010]
HJWGM000116	73.76	2.00E-110	mbb:BCG_0605c	K00599	E2.1.1.-	--	--	--
HJWGM000118	64.14	0	rop:ROP_51410	K01673	cynT, can	carbonic anhydrase	4.2.1.1	Metabolism; Energy metabolism; Nitrogen metabolism [PATH:ko00910]
HJWGM000120	61.3	1.00E-128	rha:RHA1_ro03927	K00100	E1.1.1.-	--	--	Metabolism; Carbohydrate metabolism; Fructose and mannose metabolism [PATH:ko00051]Metabolism; Xenobiotics biodegradation and metabolism; Bisphenol degradation [PATH:ko00363]Metabolism; Lipid metabolism; Linoleic acid metabolism [PATH:ko00591]Metabolism; Xenobiotics biodegradation and metabolism; Chloroalkane and chloroalkene degradation [PATH:ko00625]Metabolism; Carbohydrate metabolism; Butanoat…
HJWGM000123	70.9	0	mmc:Mmcs_4504	K00635	E2.3.1.20	diacylglycerol O-acyltransferase	2.3.1.20	Metabolism; Lipid metabolism; Glycerolipid metabolism [PATH:ko00561]
HJWGM000124	63.03	2.00E-84	mav:MAV_0768	K02039	phoU	phosphate transport system protein	--	--
HJWGM000125	99.77	0	mpa:MAP0133c	K03762	proP	MFS transporter, MHS family, proline/betaine transporter	--	--
HJWGM000127	99.32	0	mpa:MAP0135	K00574	E2.1.1.79, cfa	cyclopropane-fatty-acyl-phospholipid synthase	2.1.1.79	--
HJWGM000133	43.8	6.00E-85	mbb:BCG_3584c	K00540	E1.-.-.-	--	--	--
HJWGM000136	96.62	1.00E-178	mpa:MAP0144	K02049	ABC.SN.A, ssuB, tauB	sulfonate/nitrate/taurine transport system ATP-binding protein	--	--
HJWGM000137	100	0	mav:MAV_0141	K02051	ABC.SN.S, ssuA, tauA	sulfonate/nitrate/taurine transport system substrate-binding protein	--	--
HJWGM000138	99.57	1.00E-158	mav:MAV_0143	K02050	ABC.SN.P, ssuC, tauC	sulfonate/nitrate/taurine transport system permease protein	--	--
HJWGM000139	99.05	0	mav:MAV_0142	K00301	E1.5.3.1	sarcosine oxidase	1.5.3.1	Metabolism; Amino acid metabolism; Glycine, serine and threonine metabolism [PATH:ko00260]
HJWGM000141	99.75	0	mav:MAV_0145	K00257	E1.3.99.-	--	--	Metabolism; Metabolism of terpenoids and polyketides; Geraniol degradation [PATH:ko00281]
HJWGM000143	99.49	0	mav:MAV_0147	K10819	E2.7.13.3	histidine kinase	--	--
HJWGM000144	98.75	0	mav:MAV_0531	K04075	tilS, mesJ	tRNA(Ile)-lysidine synthase	6.3.4.-	--
HJWGM000145	99.51	3.00E-144	mav:MAV_0532	K00760	E2.4.2.8, hpt	hypoxanthine phosphoribosyltransferase	2.4.2.8	Metabolism; Nucleotide metabolism; Purine metabolism [PATH:ko00230]Metabolism; Xenobiotics biodegradation and metabolism; Drug metabolism - other enzymes [PATH:ko00983]
HJWGM000146	99.6	9.00E-180	mpa:MAP0440c	K09807	K09807	hypothetical protein	--	--
HJWGM000151	99.65	0	mav:MAV_0537	K00540	E1.-.-.-	--	--	--
HJWGM000152	100	0	mav:MAV_0538	K00517	E1.14.-.-	--	--	Metabolism; Xenobiotics biodegradation and metabolism; Bisphenol degradation [PATH:ko00363]Metabolism; Xenobiotics biodegradation and metabolism; Polycyclic aromatic hydrocarbon degradation [PATH:ko00624]Metabolism; Xenobiotics biodegradation and metabolism; Aminobenzoate degradation [PATH:ko00627]Metabolism; Metabolism of terpenoids and polyketides; Limonene and pinene degradation [PATH:ko00903]…
HJWGM000153	41.31	4.00E-80	abo:ABO_0436	K01567	E3.-.-.-	--	--	--
HJWGM000155	100	0	mav:MAV_0542	K03798	ftsH, hflB	cell division protease FtsH	3.4.24.-	--
HJWGM000156	100	9.00E-150	mav:MAV_0543	K01495	E3.5.4.16, folE	GTP cyclohydrolase I	3.5.4.16	Metabolism; Metabolism of cofactors and vitamins; Folate biosynthesis [PATH:ko00790]
HJWGM000157	99.62	0	mav:MAV_0544	K00796	folP	dihydropteroate synthase	2.5.1.15	Metabolism; Metabolism of cofactors and vitamins; Folate biosynthesis [PATH:ko00790]
HJWGM000158	100	3.00E-76	mav:MAV_0545	K01633	folB	dihydroneopterin aldolase	4.1.2.25	Metabolism; Metabolism of cofactors and vitamins; Folate biosynthesis [PATH:ko00790]
HJWGM000159	100	8.00E-127	mav:MAV_0546	K00950	folK	2-amino-4-hydroxy-6-hydroxymethyldihydropteridine diphosphokinase	2.7.6.3	Metabolism; Metabolism of cofactors and vitamins; Folate biosynthesis [PATH:ko00790]
HJWGM000163	99.68	0	mpa:MAP0456	K01918	panC	pantoate--beta-alanine ligase	6.3.2.1	Metabolism; Metabolism of other amino acids; beta-Alanine metabolism [PATH:ko00410]Metabolism; Metabolism of cofactors and vitamins; Pantothenate and CoA biosynthesis [PATH:ko00770]
HJWGM000164	100	2.00E-95	mav:MAV_0552	K01579	panD	aspartate 1-decarboxylase	4.1.1.11	Metabolism; Metabolism of other amino acids; beta-Alanine metabolism [PATH:ko00410]Metabolism; Metabolism of cofactors and vitamins; Pantothenate and CoA biosynthesis [PATH:ko00770]
HJWGM000165	99.63	0	mav:MAV_0553	K03525	coaX	type III pantothenate kinase	2.7.1.33	Metabolism; Metabolism of cofactors and vitamins; Pantothenate and CoA biosynthesis [PATH:ko00770]
HJWGM000166	99.8	0	mav:MAV_0554	K04567	KARS, lysS	lysyl-tRNA synthetase, class II	6.1.1.6	Genetic Information Processing; Translation; Aminoacyl-tRNA biosynthesis [PATH:ko00970]
HJWGM000168	100	0	mav:MAV_0556	K03696	clpC	ATP-dependent Clp protease ATP-binding subunit ClpC	--	--
HJWGM000171	90.91	1.00E-89	mav:MAV_0559	K01834	PGAM, gpm	phosphoglycerate mutase	5.4.2.1	Metabolism; Carbohydrate metabolism; Glycolysis / Gluconeogenesis [PATH:ko00010]Metabolism; Amino acid metabolism; Glycine, serine and threonine metabolism [PATH:ko00260]Metabolism; Energy metabolism; Methane metabolism [PATH:ko00680]Metabolism; Overview; Carbon metabolism [PATH:ko01200]Metabolism; Overview; Biosynthesis of amino acids [PATH:ko01230]Human Diseases; Cancers; Central carbon metabol…
HJWGM000172	99.37	0	mpa:MAP0465	K11159	K11159	carotenoid cleavage dioxygenase	--	--
HJWGM000173	63.42	0	mgi:Mflv_1434	K01467	E3.5.2.6, ampC, penP	beta-lactamase	3.5.2.6	Human Diseases; Drug resistance; beta-Lactam resistance [PATH:ko01501]Environmental Information Processing; Signal transduction; Two-component system [PATH:ko02020]
HJWGM000174	100	1.00E-69	mpa:MAP0467c	K07145	K07145	--	--	--
HJWGM000175	99.6	1.00E-179	mav:MAV_0564	K01567	E3.-.-.-	--	--	--
HJWGM000176	99.33	0	mav:MAV_0563	K03575	mutY	A/G-specific adenine glycosylase	3.2.2.-	Genetic Information Processing; Replication and repair; Base excision repair [PATH:ko03410]
HJWGM000177	100	1.00E-146	mav:MAV_0565	K01673	cynT, can	carbonic anhydrase	4.2.1.1	Metabolism; Energy metabolism; Nitrogen metabolism [PATH:ko00910]
HJWGM000179	99.72	0	mav:MAV_0567	K07067	disA	DNA integrity scanning protein	--	--
HJWGM000180	99.78	0	mav:MAV_0568	K04485	sms, radA	DNA repair protein RadA/Sms	--	--
HJWGM000181	98.94	4.00E-130	mpa:MAP0474c	K09796	K09796	hypothetical protein	--	--
HJWGM000182	100	4.00E-114	mmi:MMAR_5083	K07736	K07736	CarD family transcriptional regulator	--	--
HJWGM000183	99.47	8.00E-126	mav:MAV_0571	K00991	ispD	2-C-methyl-D-erythritol 4-phosphate cytidylyltransferase	2.7.7.60	Metabolism; Metabolism of terpenoids and polyketides; Terpenoid backbone biosynthesis [PATH:ko00900]
HJWGM000184	99.37	1.00E-106	mav:MAV_0572	K01770	ispF	2-C-methyl-D-erythritol 2,4-cyclodiphosphate synthase	4.6.1.12	Metabolism; Metabolism of terpenoids and polyketides; Terpenoid backbone biosynthesis [PATH:ko00900]
HJWGM000185	100	0	mav:MAV_0573	K01883	CARS, cysS	cysteinyl-tRNA synthetase	6.1.1.16	Genetic Information Processing; Translation; Aminoacyl-tRNA biosynthesis [PATH:ko00970]
HJWGM000186	100	0	mav:MAV_0574	K03218	yjfH	RNA methyltransferase, TrmH family	2.1.1.-	--
HJWGM000187	100	0	mav:MAV_0576	K01126	E3.1.4.46, glpQ	glycerophosphoryl diester phosphodiesterase	3.1.4.46	Metabolism; Lipid metabolism; Glycerophospholipid metabolism [PATH:ko00564]
HJWGM000190	40.88	1.00E-37	rxy:Rxyl_1047	K03893	arsB	arsenical pump membrane protein	--	--
HJWGM000193	97.62	2.00E-163	mav:MAV_0580	K07160	K07160	UPF0271 protein	--	--
HJWGM000194	99.65	0	mpa:MAP0487c	K02075	ABC.ZM.P	zinc/manganese transport system permease protein	--	--
HJWGM000195	99.27	0	mav:MAV_0582	K02074	ABC.ZM.A	zinc/manganese transport system ATP-binding protein	--	--
HJWGM000196	99.36	0	mav:MAV_0583	K02077	ABC.ZM.S	zinc/manganese transport system substrate-binding protein	--	--
HJWGM000199	99.72	0	mav:MAV_0587	K00257	E1.3.99.-	--	--	Metabolism; Metabolism of terpenoids and polyketides; Geraniol degradation [PATH:ko00281]
HJWGM000201	46.26	7.00E-75	afm:AFUA_8G06600	K00100	E1.1.1.-	--	--	Metabolism; Carbohydrate metabolism; Fructose and mannose metabolism [PATH:ko00051]Metabolism; Xenobiotics biodegradation and metabolism; Bisphenol degradation [PATH:ko00363]Metabolism; Lipid metabolism; Linoleic acid metabolism [PATH:ko00591]Metabolism; Xenobiotics biodegradation and metabolism; Chloroalkane and chloroalkene degradation [PATH:ko00625]Metabolism; Carbohydrate metabolism; Butanoat…
HJWGM000203	85.59	0	mbb:BCG_3636	K00540	E1.-.-.-	--	--	--
HJWGM000204	99.74	0	mav:MAV_0591	K00540	E1.-.-.-	--	--	--
HJWGM000205	98.98	0	mav:MAV_0592	K05714	mhpC	2-hydroxy-6-ketonona-2,4-dienedioic acid hydrolase	3.7.1.-	Metabolism; Amino acid metabolism; Phenylalanine metabolism [PATH:ko00360]Metabolism; Overview; Degradation of aromatic compounds [PATH:ko01220]
HJWGM000206	99.67	0	mav:MAV_0593	K00462	bphC	biphenyl-2,3-diol 1,2-dioxygenase	1.13.11.39	Metabolism; Xenobiotics biodegradation and metabolism; Chlorocyclohexane and chlorobenzene degradation [PATH:ko00361]Metabolism; Xenobiotics biodegradation and metabolism; Dioxin degradation [PATH:ko00621]Metabolism; Overview; Degradation of aromatic compounds [PATH:ko01220]
HJWGM000207	99.47	5.00E-137	mav:MAV_0594	K00540	E1.-.-.-	--	--	--
HJWGM000208	98.55	0	mav:MAV_0595	K00622	nat	arylamine N-acetyltransferase	2.3.1.5	Metabolism; Biosynthesis of other secondary metabolites; Caffeine metabolism [PATH:ko00232]Metabolism; Xenobiotics biodegradation and metabolism; Nitrotoluene degradation [PATH:ko00633]Metabolism; Xenobiotics biodegradation and metabolism; Drug metabolism - other enzymes [PATH:ko00983]Human Diseases; Cancers; Chemical carcinogenesis [PATH:ko05204]
HJWGM000210	100	0	mav:MAV_0597	K00257	E1.3.99.-	--	--	Metabolism; Metabolism of terpenoids and polyketides; Geraniol degradation [PATH:ko00281]
HJWGM000211	99.68	0	mav:MAV_0598	K00257	E1.3.99.-	--	--	Metabolism; Metabolism of terpenoids and polyketides; Geraniol degradation [PATH:ko00281]
HJWGM000212	100	0	mav:MAV_0599	K00257	E1.3.99.-	--	--	Metabolism; Metabolism of terpenoids and polyketides; Geraniol degradation [PATH:ko00281]
HJWGM000213	99.61	0	mav:MAV_0600	K00666	K00666	fatty-acyl-CoA synthase	6.2.1.-	--
HJWGM000214	100	0	mav:MAV_0601	K00257	E1.3.99.-	--	--	Metabolism; Metabolism of terpenoids and polyketides; Geraniol degradation [PATH:ko00281]
HJWGM000215	100	0	mav:MAV_0602	K00059	fabG	3-oxoacyl-[acyl-carrier protein] reductase	1.1.1.100	Metabolism; Lipid metabolism; Fatty acid biosynthesis [PATH:ko00061]Metabolism; Metabolism of cofactors and vitamins; Biotin metabolism [PATH:ko00780]Metabolism; Lipid metabolism; Biosynthesis of unsaturated fatty acids [PATH:ko01040]Metabolism; Overview; Fatty acid metabolism [PATH:ko01212]
HJWGM000217	100	0	mav:MAV_0604	K00626	E2.3.1.9, atoB	acetyl-CoA C-acetyltransferase	2.3.1.9	Metabolism; Lipid metabolism; Fatty acid degradation [PATH:ko00071]Metabolism; Lipid metabolism; Synthesis and degradation of ketone bodies [PATH:ko00072]Metabolism; Amino acid metabolism; Valine, leucine and isoleucine degradation [PATH:ko00280]Metabolism; Amino acid metabolism; Lysine degradation [PATH:ko00310]Metabolism; Xenobiotics biodegradation and metabolism; Benzoate degradation [PATH:ko0…
HJWGM000220	89.01	0	mbb:BCG_3617	K00540	E1.-.-.-	--	--	--
HJWGM000221	99.6	0	mav:MAV_0608	K01041	E2.8.3.-	--	--	Metabolism; Metabolism of terpenoids and polyketides; Geraniol degradation [PATH:ko00281]Metabolism; Xenobiotics biodegradation and metabolism; Naphthalene degradation [PATH:ko00626]
HJWGM000222	99.66	0	mav:MAV_0609	K01041	E2.8.3.-	--	--	Metabolism; Metabolism of terpenoids and polyketides; Geraniol degradation [PATH:ko00281]Metabolism; Xenobiotics biodegradation and metabolism; Naphthalene degradation [PATH:ko00626]
HJWGM000223	99.6	0	mav:MAV_0610	K01692	E4.2.1.17, paaG	enoyl-CoA hydratase	4.2.1.17	Metabolism; Lipid metabolism; Fatty acid degradation [PATH:ko00071]Metabolism; Amino acid metabolism; Valine, leucine and isoleucine degradation [PATH:ko00280]Metabolism; Metabolism of terpenoids and polyketides; Geraniol degradation [PATH:ko00281]Metabolism; Amino acid metabolism; Lysine degradation [PATH:ko00310]Metabolism; Amino acid metabolism; Phenylalanine metabolism [PATH:ko00360]Metabolis…
HJWGM000224	99.59	3.00E-178	mav:MAV_0611	K00540	E1.-.-.-	--	--	--
HJWGM000225	100	0	mav:MAV_0612	K00540	E1.-.-.-	--	--	--
HJWGM000228	100	0	mav:MAV_0615	K00626	E2.3.1.9, atoB	acetyl-CoA C-acetyltransferase	2.3.1.9	Metabolism; Lipid metabolism; Fatty acid degradation [PATH:ko00071]Metabolism; Lipid metabolism; Synthesis and degradation of ketone bodies [PATH:ko00072]Metabolism; Amino acid metabolism; Valine, leucine and isoleucine degradation [PATH:ko00280]Metabolism; Amino acid metabolism; Lysine degradation [PATH:ko00310]Metabolism; Xenobiotics biodegradation and metabolism; Benzoate degradation [PATH:ko0…
HJWGM000229	99.76	0	mav:MAV_0616	K00517	E1.14.-.-	--	--	Metabolism; Xenobiotics biodegradation and metabolism; Bisphenol degradation [PATH:ko00363]Metabolism; Xenobiotics biodegradation and metabolism; Polycyclic aromatic hydrocarbon degradation [PATH:ko00624]Metabolism; Xenobiotics biodegradation and metabolism; Aminobenzoate degradation [PATH:ko00627]Metabolism; Metabolism of terpenoids and polyketides; Limonene and pinene degradation [PATH:ko00903]…
HJWGM000230	99.72	0	mpa:MAP0523	K00257	E1.3.99.-	--	--	Metabolism; Metabolism of terpenoids and polyketides; Geraniol degradation [PATH:ko00281]
HJWGM000231	99.74	0	mav:MAV_0618	K00257	E1.3.99.-	--	--	Metabolism; Metabolism of terpenoids and polyketides; Geraniol degradation [PATH:ko00281]
HJWGM000232	100	0	mav:MAV_0619	K07068	K07068	--	--	--
HJWGM000236	98.95	0	mav:MAV_0623	K00540	E1.-.-.-	--	--	--
HJWGM000237	99.8	0	mav:MAV_0624	K00540	E1.-.-.-	--	--	--
HJWGM000238	100	0	mav:MAV_0625	K02554	mhpD	2-keto-4-pentenoate hydratase	4.2.1.80	Metabolism; Amino acid metabolism; Phenylalanine metabolism [PATH:ko00360]Metabolism; Xenobiotics biodegradation and metabolism; Benzoate degradation [PATH:ko00362]Metabolism; Xenobiotics biodegradation and metabolism; Dioxin degradation [PATH:ko00621]Metabolism; Xenobiotics biodegradation and metabolism; Xylene degradation [PATH:ko00622]Metabolism; Overview; Degradation of aromatic compounds [PA…
HJWGM000239	100	0	mav:MAV_0626	K04073	mhpF	acetaldehyde dehydrogenase	1.2.1.10	Metabolism; Amino acid metabolism; Phenylalanine metabolism [PATH:ko00360]Metabolism; Xenobiotics biodegradation and metabolism; Benzoate degradation [PATH:ko00362]Metabolism; Carbohydrate metabolism; Pyruvate metabolism [PATH:ko00620]Metabolism; Xenobiotics biodegradation and metabolism; Dioxin degradation [PATH:ko00621]Metabolism; Xenobiotics biodegradation and metabolism; Xylene degradation [P…
HJWGM000240	100	0	mav:MAV_0627	K01666	E4.1.3.39, mhpE	4-hydroxy 2-oxovalerate aldolase	4.1.3.39	Metabolism; Amino acid metabolism; Phenylalanine metabolism [PATH:ko00360]Metabolism; Xenobiotics biodegradation and metabolism; Benzoate degradation [PATH:ko00362]Metabolism; Xenobiotics biodegradation and metabolism; Dioxin degradation [PATH:ko00621]Metabolism; Xenobiotics biodegradation and metabolism; Xylene degradation [PATH:ko00622]Metabolism; Overview; Degradation of aromatic compounds [PA…
HJWGM000243	99.61	0	mav:MAV_0630	K00540	E1.-.-.-	--	--	--
HJWGM000246	99.74	0	mav:MAV_0633	K00540	E1.-.-.-	--	--	--
HJWGM000247	43.68	1.00E-42	spl:Spea_4032	K08279	caiE	carnitine operon protein CaiE	--	--
HJWGM000248	40	2.00E-26	saq:Sare_2441	K01822	E5.3.3.1	steroid delta-isomerase	5.3.3.1	Metabolism; Lipid metabolism; Steroid hormone biosynthesis [PATH:ko00140]Metabolism; Xenobiotics biodegradation and metabolism; Steroid degradation [PATH:ko00984]
HJWGM000249	100	0	mav:MAV_0636	K00626	E2.3.1.9, atoB	acetyl-CoA C-acetyltransferase	2.3.1.9	Metabolism; Lipid metabolism; Fatty acid degradation [PATH:ko00071]Metabolism; Lipid metabolism; Synthesis and degradation of ketone bodies [PATH:ko00072]Metabolism; Amino acid metabolism; Valine, leucine and isoleucine degradation [PATH:ko00280]Metabolism; Amino acid metabolism; Lysine degradation [PATH:ko00310]Metabolism; Xenobiotics biodegradation and metabolism; Benzoate degradation [PATH:ko0…
HJWGM000251	99.35	0	mpa:MAP0544c	K07068	K07068	--	--	--
HJWGM000252	86.3	0	mbb:BCG_3584c	K00540	E1.-.-.-	--	--	--
HJWGM000254	100	0	mav:MAV_0641	K00517	E1.14.-.-	--	--	Metabolism; Xenobiotics biodegradation and metabolism; Bisphenol degradation [PATH:ko00363]Metabolism; Xenobiotics biodegradation and metabolism; Polycyclic aromatic hydrocarbon degradation [PATH:ko00624]Metabolism; Xenobiotics biodegradation and metabolism; Aminobenzoate degradation [PATH:ko00627]Metabolism; Metabolism of terpenoids and polyketides; Limonene and pinene degradation [PATH:ko00903]…
HJWGM000256	99.63	0	mav:MAV_0643	K01692	E4.2.1.17, paaG	enoyl-CoA hydratase	4.2.1.17	Metabolism; Lipid metabolism; Fatty acid degradation [PATH:ko00071]Metabolism; Amino acid metabolism; Valine, leucine and isoleucine degradation [PATH:ko00280]Metabolism; Metabolism of terpenoids and polyketides; Geraniol degradation [PATH:ko00281]Metabolism; Amino acid metabolism; Lysine degradation [PATH:ko00310]Metabolism; Amino acid metabolism; Phenylalanine metabolism [PATH:ko00360]Metabolis…
HJWGM000257	99.81	0	mav:MAV_0644	K00666	K00666	fatty-acyl-CoA synthase	6.2.1.-	--
HJWGM000259	100	0	mpa:MAP0552	K07045	K07045	--	--	--
HJWGM000260	99.28	0	mpa:MAP0553	K01652	E2.2.1.6L, ilvB, ilvG, ilvI	acetolactate synthase I/II/III large subunit	2.2.1.6	Metabolism; Amino acid metabolism; Valine, leucine and isoleucine biosynthesis [PATH:ko00290]Metabolism; Carbohydrate metabolism; Butanoate metabolism [PATH:ko00650]Metabolism; Carbohydrate metabolism; C5-Branched dibasic acid metabolism [PATH:ko00660]Metabolism; Metabolism of cofactors and vitamins; Pantothenate and CoA biosynthesis [PATH:ko00770]Metabolism; Overview; 2-Oxocarboxylic acid metabo…
HJWGM000263	99.2	0	mav:MAV_0650	K00666	K00666	fatty-acyl-CoA synthase	6.2.1.-	--
HJWGM000264	99.73	0	mav:MAV_0651	K00257	E1.3.99.-	--	--	Metabolism; Metabolism of terpenoids and polyketides; Geraniol degradation [PATH:ko00281]
HJWGM000265	100	0	mav:MAV_0652	K00257	E1.3.99.-	--	--	Metabolism; Metabolism of terpenoids and polyketides; Geraniol degradation [PATH:ko00281]
HJWGM000266	100	3.00E-27	mav:MAV_0653	K05337	fer	ferredoxin	--	--
HJWGM000267	99.34	0	mpa:MAP0561	K00059	fabG	3-oxoacyl-[acyl-carrier protein] reductase	1.1.1.100	Metabolism; Lipid metabolism; Fatty acid biosynthesis [PATH:ko00061]Metabolism; Metabolism of cofactors and vitamins; Biotin metabolism [PATH:ko00780]Metabolism; Lipid metabolism; Biosynthesis of unsaturated fatty acids [PATH:ko01040]Metabolism; Overview; Fatty acid metabolism [PATH:ko01212]
HJWGM000268	99.61	1.00E-177	mav:MAV_0655	K02066	ABC.X1.P	putative ABC transport system permease protein	--	Environmental Information Processing; Membrane transport; ABC transporters [PATH:ko02010]
HJWGM000269	100	0	mav:MAV_0656	K02066	ABC.X1.P	putative ABC transport system permease protein	--	Environmental Information Processing; Membrane transport; ABC transporters [PATH:ko02010]
HJWGM000271	99.71	0	mav:MAV_0658	K02067	ABC.X1.S	putative ABC transport system substrate-binding protein	--	Environmental Information Processing; Membrane transport; ABC transporters [PATH:ko02010]
HJWGM000272	99.7	0	mav:MAV_0659	K02067	ABC.X1.S	putative ABC transport system substrate-binding protein	--	Environmental Information Processing; Membrane transport; ABC transporters [PATH:ko02010]
HJWGM000273	44.94	2.00E-90	mav:MAV_2535	K02067	ABC.X1.S	putative ABC transport system substrate-binding protein	--	Environmental Information Processing; Membrane transport; ABC transporters [PATH:ko02010]
HJWGM000274	100	0	mpa:MAP0568	K02067	ABC.X1.S	putative ABC transport system substrate-binding protein	--	Environmental Information Processing; Membrane transport; ABC transporters [PATH:ko02010]
HJWGM000275	99.36	0	mpa:MAP0569	K02067	ABC.X1.S	putative ABC transport system substrate-binding protein	--	Environmental Information Processing; Membrane transport; ABC transporters [PATH:ko02010]
HJWGM000279	100	0	mav:MAV_0666	K00697	E2.4.1.15, otsA	alpha,alpha-trehalose-phosphate synthase (UDP-forming)	2.4.1.15	Metabolism; Carbohydrate metabolism; Starch and sucrose metabolism [PATH:ko00500]
HJWGM000281	99.57	2.00E-162	mav:MAV_0668	K02068	ABC.X2.A	putative ABC transport system ATP-binding protein	--	--
HJWGM000282	100	4.00E-178	mav:MAV_0669	K02069	ABC.X2.P	putative ABC transport system permease protein	--	--
HJWGM000283	100	0	mpa:MAP0576	K01692	E4.2.1.17, paaG	enoyl-CoA hydratase	4.2.1.17	Metabolism; Lipid metabolism; Fatty acid degradation [PATH:ko00071]Metabolism; Amino acid metabolism; Valine, leucine and isoleucine degradation [PATH:ko00280]Metabolism; Metabolism of terpenoids and polyketides; Geraniol degradation [PATH:ko00281]Metabolism; Amino acid metabolism; Lysine degradation [PATH:ko00310]Metabolism; Amino acid metabolism; Phenylalanine metabolism [PATH:ko00360]Metabolis…
HJWGM000284	79.36	6.00E-144	mbb:BCG_3549c	K00540	E1.-.-.-	--	--	--
HJWGM000289	54.69	6.00E-167	msm:MSMEG_6673	K01471	E3.5.2.12	6-aminohexanoate-cyclic-dimer hydrolase	3.5.2.12	--
HJWGM000290	99.31	0	mav:MAV_0677	K00435	E1.11.1.-	peroxiredoxin	1.11.1.-	--
HJWGM000292	48.67	6.00E-35	mva:Mvan_5582	K14953	lpqH	ipoprotein LpqH	--	Human Diseases; Infectious diseases; Tuberculosis [PATH:ko05152]
HJWGM000298	100	7.00E-173	mav:MAV_0701	K02483	K02483	two-component system, OmpR family, response regulator	--	--
HJWGM000299	100	0	mpa:MAP0592	K02484	K02484	two-component system, OmpR family, sensor kinase	2.7.13.3	--
HJWGM000300	98.51	1.00E-94	mav:MAV_0702	K02503	hit	Hit-like protein involved in cell-cycle regulation	--	--
HJWGM000301	82.01	2.00E-83	mul:MUL_0468	K01822	E5.3.3.1	steroid delta-isomerase	5.3.3.1	Metabolism; Lipid metabolism; Steroid hormone biosynthesis [PATH:ko00140]Metabolism; Xenobiotics biodegradation and metabolism; Steroid degradation [PATH:ko00984]
HJWGM000302	99.73	0	mav:MAV_0705	K00121	frmA, ADH5, adhC	S-(hydroxymethyl)glutathione dehydrogenase / alcohol dehydrogenase	1.1.1.284 1.1.1.1	Metabolism; Carbohydrate metabolism; Glycolysis / Gluconeogenesis [PATH:ko00010]Metabolism; Lipid metabolism; Fatty acid degradation [PATH:ko00071]Metabolism; Amino acid metabolism; Tyrosine metabolism [PATH:ko00350]Metabolism; Xenobiotics biodegradation and metabolism; Chloroalkane and chloroalkene degradation [PATH:ko00625]Metabolism; Xenobiotics biodegradation and metabolism; Naphthalene degra…
HJWGM000304	44.07	6.00E-10	asd:AS9A_2928	K05337	fer	ferredoxin	--	--
HJWGM000305	100	0	mav:MAV_0708	K05917	CYP51	cytochrome P450, family 51 (sterol 14-demethylase)	1.14.13.70	Metabolism; Lipid metabolism; Steroid biosynthesis [PATH:ko00100]
HJWGM000306	72.73	2.00E-141	mbb:BCG_0817c	K00540	E1.-.-.-	--	--	--
HJWGM000307	100	0	mpa:MAP0600c	K00517	E1.14.-.-	--	--	Metabolism; Xenobiotics biodegradation and metabolism; Bisphenol degradation [PATH:ko00363]Metabolism; Xenobiotics biodegradation and metabolism; Polycyclic aromatic hydrocarbon degradation [PATH:ko00624]Metabolism; Xenobiotics biodegradation and metabolism; Aminobenzoate degradation [PATH:ko00627]Metabolism; Metabolism of terpenoids and polyketides; Limonene and pinene degradation [PATH:ko00903]…
HJWGM000309	99.39	0	mav:MAV_0713	K00128	E1.2.1.3	aldehyde dehydrogenase (NAD+)	1.2.1.3	Metabolism; Carbohydrate metabolism; Glycolysis / Gluconeogenesis [PATH:ko00010]Metabolism; Carbohydrate metabolism; Pentose and glucuronate interconversions [PATH:ko00040]Metabolism; Carbohydrate metabolism; Ascorbate and aldarate metabolism [PATH:ko00053]Metabolism; Lipid metabolism; Fatty acid degradation [PATH:ko00071]Metabolism; Amino acid metabolism; Valine, leucine and isoleucine degradati…
HJWGM000310	100	0	mav:MAV_0714	K00059	fabG	3-oxoacyl-[acyl-carrier protein] reductase	1.1.1.100	Metabolism; Lipid metabolism; Fatty acid biosynthesis [PATH:ko00061]Metabolism; Metabolism of cofactors and vitamins; Biotin metabolism [PATH:ko00780]Metabolism; Lipid metabolism; Biosynthesis of unsaturated fatty acids [PATH:ko01040]Metabolism; Overview; Fatty acid metabolism [PATH:ko01212]
HJWGM000311	98.63	0	mpa:MAP0604	K00020	E1.1.1.31, mmsB	3-hydroxyisobutyrate dehydrogenase	1.1.1.31	Metabolism; Amino acid metabolism; Valine, leucine and isoleucine degradation [PATH:ko00280]
HJWGM000312	100	4.00E-103	mav:MAV_0716	K01607	pcaC	4-carboxymuconolactone decarboxylase	4.1.1.44	Metabolism; Xenobiotics biodegradation and metabolism; Benzoate degradation [PATH:ko00362]Metabolism; Overview; Degradation of aromatic compounds [PATH:ko01220]
HJWGM000313	99.76	0	mav:MAV_0718	K01945	purD	phosphoribosylamine--glycine ligase	6.3.4.13	Metabolism; Nucleotide metabolism; Purine metabolism [PATH:ko00230]
HJWGM000314	99.21	0	mav:MAV_0717	K00681	ggt	gamma-glutamyltranspeptidase	2.3.2.2	Metabolism; Metabolism of other amino acids; Taurine and hypotaurine metabolism [PATH:ko00430]Metabolism; Metabolism of other amino acids; Cyanoamino acid metabolism [PATH:ko00460]Metabolism; Metabolism of other amino acids; Glutathione metabolism [PATH:ko00480]
HJWGM000315	98.45	0	mav:MAV_0717	K00681	ggt	gamma-glutamyltranspeptidase	2.3.2.2	Metabolism; Metabolism of other amino acids; Taurine and hypotaurine metabolism [PATH:ko00430]Metabolism; Metabolism of other amino acids; Cyanoamino acid metabolism [PATH:ko00460]Metabolism; Metabolism of other amino acids; Glutathione metabolism [PATH:ko00480]
HJWGM000318	99.41	0	mpa:MAP3235c	K03412	cheB	two-component system, chemotaxis family, response regulator CheB	3.1.1.61	Environmental Information Processing; Signal transduction; Two-component system [PATH:ko02020]Cellular Processes; Cell motility; Bacterial chemotaxis [PATH:ko02030]
HJWGM000320	96.1	0	mpa:MAP3233c	K00575	cheR	chemotaxis protein methyltransferase CheR	2.1.1.80	Environmental Information Processing; Signal transduction; Two-component system [PATH:ko02020]Cellular Processes; Cell motility; Bacterial chemotaxis [PATH:ko02030]
HJWGM000321	99	0	mav:MAV_4066	K03412	cheB	two-component system, chemotaxis family, response regulator CheB	3.1.1.61	Environmental Information Processing; Signal transduction; Two-component system [PATH:ko02020]Cellular Processes; Cell motility; Bacterial chemotaxis [PATH:ko02030]
HJWGM000322	100	0	mav:MAV_4064	K00754	E2.4.1.-	--	--	Metabolism; Carbohydrate metabolism; Fructose and mannose metabolism [PATH:ko00051]
HJWGM000324	71.91	8.00E-150	mbb:BCG_3195c	K00435	E1.11.1.-	peroxiredoxin	1.11.1.-	--
HJWGM000325	99.55	0	mav:MAV_4062	K00274	E1.4.3.4	monoamine oxidase	1.4.3.4	Metabolism; Amino acid metabolism; Glycine, serine and threonine metabolism [PATH:ko00260]Metabolism; Amino acid metabolism; Arginine and proline metabolism [PATH:ko00330]Metabolism; Amino acid metabolism; Histidine metabolism [PATH:ko00340]Metabolism; Amino acid metabolism; Tyrosine metabolism [PATH:ko00350]Metabolism; Amino acid metabolism; Phenylalanine metabolism [PATH:ko00360]Metabolism; Ami…
HJWGM000326	46.03	2.00E-116	bja:bll0889	K08172	shiA	MFS transporter, MHS family, shikimate and dehydroshikimate transport protein	--	--
HJWGM000327	56.22	0	ret:RHE_PB00125	K04091	ssuD	alkanesulfonate monooxygenase	1.14.14.5	Metabolism; Energy metabolism; Sulfur metabolism [PATH:ko00920]
HJWGM000329	96.95	0	mpa:MAP3224	K06979	K06979	--	--	--
HJWGM000335	100	0	mpa:MAP3218c	K03924	moxR	MoxR-like ATPase	3.6.3.-	--
HJWGM000340	99.81	0	mav:MAV_4047	K00343	nuoN	NADH dehydrogenase I subunit N	1.6.5.3	Metabolism; Energy metabolism; Oxidative phosphorylation [PATH:ko00190]
HJWGM000341	99.81	0	mav:MAV_4045	K00342	nuoM	NADH dehydrogenase I subunit M	1.6.5.3	Metabolism; Energy metabolism; Oxidative phosphorylation [PATH:ko00190]
HJWGM000342	100	0	mav:MAV_4044	K00341	nuoL	NADH dehydrogenase I subunit L	1.6.5.3	Metabolism; Energy metabolism; Oxidative phosphorylation [PATH:ko00190]
HJWGM000343	100	3.00E-65	mav:MAV_4043	K00340	nuoK	NADH dehydrogenase I subunit K	1.6.5.3	Metabolism; Energy metabolism; Oxidative phosphorylation [PATH:ko00190]
HJWGM000344	99.64	0	mav:MAV_4042	K00339	nuoJ	NADH dehydrogenase I subunit J	1.6.5.3	Metabolism; Energy metabolism; Oxidative phosphorylation [PATH:ko00190]
HJWGM000345	99.45	8.00E-133	mav:MAV_4041	K00338	nuoI	NADH dehydrogenase I subunit I	1.6.5.3	Metabolism; Energy metabolism; Oxidative phosphorylation [PATH:ko00190]
HJWGM000346	99.27	0	mpa:MAP3208	K00337	nuoH	NADH dehydrogenase I subunit H	1.6.5.3	Metabolism; Energy metabolism; Oxidative phosphorylation [PATH:ko00190]
HJWGM000347	99.87	0	mav:MAV_4039	K00336	nuoG	NADH dehydrogenase I subunit G	1.6.5.3	Metabolism; Energy metabolism; Oxidative phosphorylation [PATH:ko00190]
HJWGM000348	100	0	mav:MAV_4038	K00335	nuoF	NADH dehydrogenase I subunit F	1.6.5.3	Metabolism; Energy metabolism; Oxidative phosphorylation [PATH:ko00190]
HJWGM000349	99.21	0	mav:MAV_4037	K00334	nuoE	NADH dehydrogenase I subunit E	1.6.5.3	Metabolism; Energy metabolism; Oxidative phosphorylation [PATH:ko00190]
HJWGM000350	100	0	mav:MAV_4036	K00333	nuoD	NADH dehydrogenase I subunit D	1.6.5.3	Metabolism; Energy metabolism; Oxidative phosphorylation [PATH:ko00190]
HJWGM000351	99.57	1.00E-172	mpa:MAP3203	K00332	nuoC	NADH dehydrogenase I subunit C	1.6.5.3	Metabolism; Energy metabolism; Oxidative phosphorylation [PATH:ko00190]
HJWGM000352	99.46	7.00E-134	mav:MAV_4034	K00331	nuoB	NADH dehydrogenase I subunit B	1.6.5.3	Metabolism; Energy metabolism; Oxidative phosphorylation [PATH:ko00190]
HJWGM000353	99.35	8.00E-109	mav:MAV_4033	K00330	nuoA	NADH dehydrogenase I subunit A	1.6.5.3	Metabolism; Energy metabolism; Oxidative phosphorylation [PATH:ko00190]
HJWGM000358	99.1	0	mav:MAV_4028	K06979	K06979	--	--	--
HJWGM000359	99.03	0	mav:MAV_4027	K00257	E1.3.99.-	--	--	Metabolism; Metabolism of terpenoids and polyketides; Geraniol degradation [PATH:ko00281]
HJWGM000361	98.32	0	mav:MAV_4025	K01640	E4.1.3.4, HMGCL, hmgL	hydroxymethylglutaryl-CoA lyase	4.1.3.4	Metabolism; Lipid metabolism; Synthesis and degradation of ketone bodies [PATH:ko00072]Metabolism; Amino acid metabolism; Valine, leucine and isoleucine degradation [PATH:ko00280]Metabolism; Metabolism of terpenoids and polyketides; Geraniol degradation [PATH:ko00281]Metabolism; Carbohydrate metabolism; Butanoate metabolism [PATH:ko00650]Cellular Processes; Transport and catabolism; Peroxisome [P…
HJWGM000362	99.5	0	mpa:MAP3193	K07749	frc	formyl-CoA transferase	2.8.3.16	--
HJWGM000364	98.9	0	mav:MAV_4022	K00451	E1.13.11.5, hmgA	homogentisate 1,2-dioxygenase	1.13.11.5	Metabolism; Amino acid metabolism; Tyrosine metabolism [PATH:ko00350]Metabolism; Xenobiotics biodegradation and metabolism; Styrene degradation [PATH:ko00643]
HJWGM000365	99.37	0	mav:MAV_4021	K00344	E1.6.5.5, qor	NADPH2:quinone reductase	1.6.5.5	--
HJWGM000366	100	0	mav:MAV_4019	K00249	E1.3.99.3, ACADM, acd	acyl-CoA dehydrogenase	1.3.99.3	Metabolism; Lipid metabolism; Fatty acid degradation [PATH:ko00071]Metabolism; Amino acid metabolism; Valine, leucine and isoleucine degradation [PATH:ko00280]Metabolism; Metabolism of other amino acids; beta-Alanine metabolism [PATH:ko00410]Metabolism; Carbohydrate metabolism; Propanoate metabolism [PATH:ko00640]Metabolism; Overview; Carbon metabolism [PATH:ko01200]Metabolism; Overview; Fatty ac…
HJWGM000367	100	0	mpa:MAP3188	K00257	E1.3.99.-	--	--	Metabolism; Metabolism of terpenoids and polyketides; Geraniol degradation [PATH:ko00281]
HJWGM000368	99.61	8.00E-180	mav:MAV_4017	K01112	E3.1.3.-	--	--	Metabolism; Carbohydrate metabolism; Fructose and mannose metabolism [PATH:ko00051]
HJWGM000374	99.73	0	mav:MAV_4011	K04561	norB	nitric oxide reductase, cytochrome b-containing subunit I	1.7.2.5	Metabolism; Energy metabolism; Nitrogen metabolism [PATH:ko00910]
HJWGM000376	99.35	5.00E-106	mav:MAV_4008	K06886	glbN	hemoglobin	--	--
HJWGM000377	99.3	6.00E-100	mav:MAV_4009	K07005	K07005	--	--	--
HJWGM000378	99.34	0	mpa:MAP3176	K00528	E1.18.1.2, fpr	ferredoxin--NADP+ reductase	1.18.1.2	--
HJWGM000379	99.73	0	mav:MAV_4006	K02836	prfB	peptide chain release factor 2	--	--
HJWGM000380	99.38	0	mpa:MAP3174c	K03442	mscS	small conductance mechanosensitive channel	--	--
HJWGM000382	100	6.00E-167	mpa:MAP3172c	K09812	ftsE	cell division transport system ATP-binding protein	--	Environmental Information Processing; Membrane transport; ABC transporters [PATH:ko02010]
HJWGM000383	99.66	0	mav:MAV_4002	K09811	ftsX	cell division transport system permease protein	--	Environmental Information Processing; Membrane transport; ABC transporters [PATH:ko02010]
HJWGM000384	99.41	1.00E-120	mpa:MAP3170c	K03664	smpB	SsrA-binding protein	--	--
HJWGM000400	50.98	1.00E-129	mtu:Rv1526c	K00754	E2.4.1.-	--	--	Metabolism; Carbohydrate metabolism; Fructose and mannose metabolism [PATH:ko00051]
HJWGM000405	99.58	0	mav:MAV_3989	K01115	E3.1.4.4, PLD	phospholipase D	3.1.4.4	Metabolism; Lipid metabolism; Glycerophospholipid metabolism [PATH:ko00564]Metabolism; Lipid metabolism; Ether lipid metabolism [PATH:ko00565]Environmental Information Processing; Signal transduction; Ras signaling pathway [PATH:ko04014]Environmental Information Processing; Signal transduction; cAMP signaling pathway [PATH:ko04024]Cellular Processes; Transport and catabolism; Endocytosis [PATH:ko…
HJWGM000411	42.53	1.00E-112	mxa:MXAN_0863	K08997	ydiU	hypothetical protein	--	--
HJWGM000413	100	0	mav:MAV_3981	K01644	citE	citrate lyase subunit beta / citryl-CoA lyase	4.1.3.6 4.1.3.34	Environmental Information Processing; Signal transduction; Two-component system [PATH:ko02020]
HJWGM000417	99.18	3.00E-76	mpa:MAP3148	K06199	crcB	CrcB protein	--	--
HJWGM000418	99.24	6.00E-89	mpa:MAP3147	K06199	crcB	CrcB protein	--	--
HJWGM000419	99.09	0	mpa:MAP3146c	K01835	E5.4.2.2, pgm	phosphoglucomutase	5.4.2.2	Metabolism; Carbohydrate metabolism; Glycolysis / Gluconeogenesis [PATH:ko00010]Metabolism; Carbohydrate metabolism; Pentose phosphate pathway [PATH:ko00030]Metabolism; Carbohydrate metabolism; Galactose metabolism [PATH:ko00052]Metabolism; Nucleotide metabolism; Purine metabolism [PATH:ko00230]Metabolism; Carbohydrate metabolism; Starch and sucrose metabolism [PATH:ko00500]Metabolism; Carbohydra…
HJWGM000422	99.21	4.00E-87	mav:MAV_3971	K07341	doc	death on curing protein	--	--
HJWGM000425	55.8	1.00E-174	tcu:Tcur_1827	K00130	betB, gbsA	betaine-aldehyde dehydrogenase	1.2.1.8	Metabolism; Amino acid metabolism; Glycine, serine and threonine metabolism [PATH:ko00260]
HJWGM000430	40.74	1.00E-46	bvi:Bcep1808_0308	K02613	paaE	phenylacetic acid degradation NADH oxidoreductase	--	Metabolism; Amino acid metabolism; Phenylalanine metabolism [PATH:ko00360]
HJWGM000431	100	0	mav:MAV_3962	K07535	badH	2-hydroxycyclohexanecarboxyl-CoA dehydrogenase	1.1.1.-	Metabolism; Xenobiotics biodegradation and metabolism; Benzoate degradation [PATH:ko00362]Metabolism; Overview; Degradation of aromatic compounds [PATH:ko01220]
HJWGM000435	98.35	5.00E-129	mav:MAV_3958	K01607	pcaC	4-carboxymuconolactone decarboxylase	4.1.1.44	Metabolism; Xenobiotics biodegradation and metabolism; Benzoate degradation [PATH:ko00362]Metabolism; Overview; Degradation of aromatic compounds [PATH:ko01220]
HJWGM000436	99.61	0	mav:MAV_3957	K01689	ENO, eno	enolase	4.2.1.11	Metabolism; Carbohydrate metabolism; Glycolysis / Gluconeogenesis [PATH:ko00010]Metabolism; Energy metabolism; Methane metabolism [PATH:ko00680]Metabolism; Overview; Carbon metabolism [PATH:ko01200]Metabolism; Overview; Biosynthesis of amino acids [PATH:ko01230]Genetic Information Processing; Folding, sorting and degradation; RNA degradation [PATH:ko03018]Environmental Information Processing; Sig…
HJWGM000437	69.54	0	mbt:JTY_2341	K02006	cbiO	cobalt/nickel transport system ATP-binding protein	--	Environmental Information Processing; Membrane transport; ABC transporters [PATH:ko02010]
HJWGM000438	47.93	0	mmi:MMAR_0771	K06994	K06994	putative drug exporter of the RND superfamily	--	--
HJWGM000443	98.13	1.00E-66	mav:MAV_3949	K03297	TC.SMR	small multidrug resistance protein, SMR family	--	--
HJWGM000445	42.04	2.00E-50	reh:H16_B0305	K00540	E1.-.-.-	--	--	--
HJWGM000449	85.61	0	mjl:Mjls_1880	K00249	E1.3.99.3, ACADM, acd	acyl-CoA dehydrogenase	1.3.99.3	Metabolism; Lipid metabolism; Fatty acid degradation [PATH:ko00071]Metabolism; Amino acid metabolism; Valine, leucine and isoleucine degradation [PATH:ko00280]Metabolism; Metabolism of other amino acids; beta-Alanine metabolism [PATH:ko00410]Metabolism; Carbohydrate metabolism; Propanoate metabolism [PATH:ko00640]Metabolism; Overview; Carbon metabolism [PATH:ko01200]Metabolism; Overview; Fatty ac…
HJWGM000450	100	0	mav:MAV_3942	K01692	E4.2.1.17, paaG	enoyl-CoA hydratase	4.2.1.17	Metabolism; Lipid metabolism; Fatty acid degradation [PATH:ko00071]Metabolism; Amino acid metabolism; Valine, leucine and isoleucine degradation [PATH:ko00280]Metabolism; Metabolism of terpenoids and polyketides; Geraniol degradation [PATH:ko00281]Metabolism; Amino acid metabolism; Lysine degradation [PATH:ko00310]Metabolism; Amino acid metabolism; Phenylalanine metabolism [PATH:ko00360]Metabolis…
HJWGM000451	44.92	9.00E-74	rha:RHA1_ro01290	K00320	mer	coenzyme F420-dependent N5,N10-methenyltetrahydromethanopterin reductase	1.5.99.11	Metabolism; Energy metabolism; Methane metabolism [PATH:ko00680]Metabolism; Overview; Carbon metabolism [PATH:ko01200]
HJWGM000453	99.74	0	mav:MAV_3938	K06200	cstA	carbon starvation protein	--	--
HJWGM000454	99.62	0	mav:MAV_3937	K01971	E6.5.1.1, lig	DNA ligase (ATP)	6.5.1.1	Genetic Information Processing; Replication and repair; Base excision repair [PATH:ko03410]Genetic Information Processing; Replication and repair; Nucleotide excision repair [PATH:ko03420]Genetic Information Processing; Replication and repair; Mismatch repair [PATH:ko03430]Genetic Information Processing; Replication and repair; Non-homologous end-joining [PATH:ko03450]
HJWGM000455	50.98	7.00E-80	xla:446903	K08683	HSD17B10	3-hydroxyacyl-CoA dehydrogenase / 3-hydroxy-2-methylbutyryl-CoA dehydrogenase	1.1.1.35 1.1.1.178	Metabolism; Amino acid metabolism; Valine, leucine and isoleucine degradation [PATH:ko00280]Human Diseases; Neurodegenerative diseases; Alzheimer's disease [PATH:ko05010]
HJWGM000456	99.86	0	mav:MAV_3935	K00257	E1.3.99.-	--	--	Metabolism; Metabolism of terpenoids and polyketides; Geraniol degradation [PATH:ko00281]
HJWGM000457	42.73	7.00E-21	swi:Swit_2101	K07068	K07068	--	--	--
HJWGM000464	100	0	mav:MAV_3927	K00517	E1.14.-.-	--	--	Metabolism; Xenobiotics biodegradation and metabolism; Bisphenol degradation [PATH:ko00363]Metabolism; Xenobiotics biodegradation and metabolism; Polycyclic aromatic hydrocarbon degradation [PATH:ko00624]Metabolism; Xenobiotics biodegradation and metabolism; Aminobenzoate degradation [PATH:ko00627]Metabolism; Metabolism of terpenoids and polyketides; Limonene and pinene degradation [PATH:ko00903]…
HJWGM000467	98.85	0	mpa:MAP3106	K02346	DPO4, dinB	DNA polymerase IV	2.7.7.7	--
HJWGM000469	40.94	2.00E-21	lpl:lp_3244	K00540	E1.-.-.-	--	--	--
HJWGM000470	100	4.00E-53	mav:MAV_3921	K06191	nrdH	glutaredoxin-like protein NrdH	--	--
HJWGM000471	100	7.00E-110	mav:MAV_3920	K03647	nrdI	protein involved in ribonucleotide reduction	--	--
HJWGM000472	99.86	0	mav:MAV_3919	K00525	E1.17.4.1A, nrdA, nrdE	ribonucleoside-diphosphate reductase alpha chain	1.17.4.1	Metabolism; Nucleotide metabolism; Purine metabolism [PATH:ko00230]Metabolism; Nucleotide metabolism; Pyrimidine metabolism [PATH:ko00240]
HJWGM000474	99.22	0	mav:MAV_3915	K00540	E1.-.-.-	--	--	--
HJWGM000477	99.38	0	mpa:MAP3095c	K00526	E1.17.4.1B, nrdB, nrdF	ribonucleoside-diphosphate reductase beta chain	1.17.4.1	Metabolism; Nucleotide metabolism; Purine metabolism [PATH:ko00230]Metabolism; Nucleotide metabolism; Pyrimidine metabolism [PATH:ko00240]
HJWGM000479	100	0	mav:MAV_3911	K13979	yahK	uncharacterized zinc-type alcohol dehydrogenase-like protein	1.-.-.-	--
HJWGM000480	98.63	0	mpa:MAP3092	K02016	ABC.FEV.S	iron complex transport system substrate-binding protein	--	Environmental Information Processing; Membrane transport; ABC transporters [PATH:ko02010]
HJWGM000481	99.83	0	mpa:MAP3091c	K02274	coxA	cytochrome c oxidase subunit I	1.9.3.1	Metabolism; Energy metabolism; Oxidative phosphorylation [PATH:ko00190]
HJWGM000482	99.51	0	mpa:MAP3090c	K01079	serB, PSPH	phosphoserine phosphatase	3.1.3.3	Metabolism; Amino acid metabolism; Glycine, serine and threonine metabolism [PATH:ko00260]Metabolism; Energy metabolism; Methane metabolism [PATH:ko00680]Metabolism; Overview; Carbon metabolism [PATH:ko01200]Metabolism; Overview; Biosynthesis of amino acids [PATH:ko01230]
HJWGM000483	99.64	0	mpa:MAP3089c	K02013	ABC.FEV.A	iron complex transport system ATP-binding protein	3.6.3.34	Environmental Information Processing; Membrane transport; ABC transporters [PATH:ko02010]
HJWGM000485	99.22	1.00E-176	mpa:MAP3087c	K01692	E4.2.1.17, paaG	enoyl-CoA hydratase	4.2.1.17	Metabolism; Lipid metabolism; Fatty acid degradation [PATH:ko00071]Metabolism; Amino acid metabolism; Valine, leucine and isoleucine degradation [PATH:ko00280]Metabolism; Metabolism of terpenoids and polyketides; Geraniol degradation [PATH:ko00281]Metabolism; Amino acid metabolism; Lysine degradation [PATH:ko00310]Metabolism; Amino acid metabolism; Phenylalanine metabolism [PATH:ko00360]Metabolis…
HJWGM000486	75.39	4.00E-177	rha:RHA1_ro06454	K00599	E2.1.1.-	--	--	--
HJWGM000491	93.47	2.00E-162	mbb:BCG_3058c	K01043	E2.-.-.-	--	--	--
HJWGM000493	98.64	0	mav:MAV_3897	K01669	E4.1.99.3, phrB	deoxyribodipyrimidine photo-lyase	4.1.99.3	--
HJWGM000494	95.56	3.00E-42	mav:MAV_3896	K07185	tspO	tryptophan-rich sensory protein	--	--
HJWGM000495	98.84	0	mav:MAV_3895	K06994	K06994	putative drug exporter of the RND superfamily	--	--
HJWGM000496	98.97	2.00E-134	mav:MAV_3894	K01823	E5.3.3.2, idi	isopentenyl-diphosphate delta-isomerase	5.3.3.2	Metabolism; Metabolism of terpenoids and polyketides; Terpenoid backbone biosynthesis [PATH:ko00900]
HJWGM000501	99.61	0	mpa:MAP3075	K09879	crtU	isorenieratene synthase	--	Metabolism; Metabolism of terpenoids and polyketides; Carotenoid biosynthesis [PATH:ko00906]
HJWGM000505	100	0	mav:MAV_3886	K02291	crtB	phytoene synthase	2.5.1.32	Metabolism; Metabolism of terpenoids and polyketides; Carotenoid biosynthesis [PATH:ko00906]
HJWGM000506	100	0	mav:MAV_3885	K10027	crtI	phytoene dehydrogenase	1.14.99.-	Metabolism; Metabolism of terpenoids and polyketides; Carotenoid biosynthesis [PATH:ko00906]
HJWGM000507	100	0	mav:MAV_3884	K13787	idsA	geranylgeranyl diphosphate synthase, type I	2.5.1.1 2.5.1.10 2.5.1.29	Metabolism; Metabolism of terpenoids and polyketides; Terpenoid backbone biosynthesis [PATH:ko00900]
HJWGM000511	98.87	0	mav:MAV_3880	K07071	K07071	--	--	--
HJWGM000514	62.55	1.00E-111	rha:RHA1_ro06461	K00568	ubiG	3-demethylubiquinone-9 3-methyltransferase	2.1.1.- 2.1.1.64	Metabolism; Metabolism of cofactors and vitamins; Ubiquinone and other terpenoid-quinone biosynthesis [PATH:ko00130]
HJWGM000515	100	0	mav:MAV_3876	K03521	fixA, etfB	electron transfer flavoprotein beta subunit	--	--
HJWGM000516	99.68	0	mpa:MAP3060c	K03522	fixB, etfA	electron transfer flavoprotein alpha subunit	--	--
HJWGM000518	98.98	0	mav:MAV_3873	K00655	plsC	1-acyl-sn-glycerol-3-phosphate acyltransferase	2.3.1.51	Metabolism; Lipid metabolism; Glycerolipid metabolism [PATH:ko00561]Metabolism; Lipid metabolism; Glycerophospholipid metabolism [PATH:ko00564]
HJWGM000519	99.23	0	mav:MAV_3872	K04487	iscS, NFS1	cysteine desulfurase	2.8.1.7	Metabolism; Metabolism of cofactors and vitamins; Thiamine metabolism [PATH:ko00730]Genetic Information Processing; Folding, sorting and degradation; Sulfur relay system [PATH:ko04122]
HJWGM000520	99.43	0	mav:MAV_3871	K00566	mnmA, trmU, TRMU	tRNA-specific 2-thiouridylase	2.8.1.-	Genetic Information Processing; Folding, sorting and degradation; Sulfur relay system [PATH:ko04122]
HJWGM000522	99.71	0	mav:MAV_3869	K00549	E2.1.1.14, metE	5-methyltetrahydropteroyltriglutamate--homocysteine methyltransferase	2.1.1.14	Metabolism; Amino acid metabolism; Cysteine and methionine metabolism [PATH:ko00270]Metabolism; Metabolism of other amino acids; Selenocompound metabolism [PATH:ko00450]Metabolism; Overview; Biosynthesis of amino acids [PATH:ko01230]
HJWGM000523	99.71	0	mav:MAV_3868	K01972	E6.5.1.2, ligA, ligB	DNA ligase (NAD+)	6.5.1.2	Genetic Information Processing; Replication and repair; DNA replication [PATH:ko03030]Genetic Information Processing; Replication and repair; Base excision repair [PATH:ko03410]Genetic Information Processing; Replication and repair; Nucleotide excision repair [PATH:ko03420]Genetic Information Processing; Replication and repair; Mismatch repair [PATH:ko03430]
HJWGM000524	99.3	0	mav:MAV_3867	K01758	E4.4.1.1	cystathionine gamma-lyase	4.4.1.1	Metabolism; Amino acid metabolism; Glycine, serine and threonine metabolism [PATH:ko00260]Metabolism; Amino acid metabolism; Cysteine and methionine metabolism [PATH:ko00270]Metabolism; Metabolism of other amino acids; Selenocompound metabolism [PATH:ko00450]Metabolism; Overview; Biosynthesis of amino acids [PATH:ko01230]
HJWGM000528	75.75	0	mbt:JTY_1584	K06994	K06994	putative drug exporter of the RND superfamily	--	--
HJWGM000531	98.98	2.00E-64	mav:MAV_3860	K02435	gatC	aspartyl-tRNA(Asn)/glutamyl-tRNA (Gln) amidotransferase subunit C	6.3.5.6 6.3.5.7	Genetic Information Processing; Translation; Aminoacyl-tRNA biosynthesis [PATH:ko00970]
HJWGM000532	99.8	0	mav:MAV_3859	K02433	gatA	aspartyl-tRNA(Asn)/glutamyl-tRNA (Gln) amidotransferase subunit A	6.3.5.6 6.3.5.7	Genetic Information Processing; Translation; Aminoacyl-tRNA biosynthesis [PATH:ko00970]
HJWGM000533	100	0	mav:MAV_3858	K00850	PFK, pfk	6-phosphofructokinase	2.7.1.11	Metabolism; Carbohydrate metabolism; Glycolysis / Gluconeogenesis [PATH:ko00010]Metabolism; Carbohydrate metabolism; Pentose phosphate pathway [PATH:ko00030]Metabolism; Carbohydrate metabolism; Fructose and mannose metabolism [PATH:ko00051]Metabolism; Carbohydrate metabolism; Galactose metabolism [PATH:ko00052]Metabolism; Energy metabolism; Methane metabolism [PATH:ko00680]Metabolism; Overview; C…
HJWGM000535	100	0	mav:MAV_3856	K02434	gatB	aspartyl-tRNA(Asn)/glutamyl-tRNA (Gln) amidotransferase subunit B	6.3.5.6 6.3.5.7	Genetic Information Processing; Translation; Aminoacyl-tRNA biosynthesis [PATH:ko00970]
HJWGM000539	99.65	0	mpa:MAP3038c	K01652	E2.2.1.6L, ilvB, ilvG, ilvI	acetolactate synthase I/II/III large subunit	2.2.1.6	Metabolism; Amino acid metabolism; Valine, leucine and isoleucine biosynthesis [PATH:ko00290]Metabolism; Carbohydrate metabolism; Butanoate metabolism [PATH:ko00650]Metabolism; Carbohydrate metabolism; C5-Branched dibasic acid metabolism [PATH:ko00660]Metabolism; Metabolism of cofactors and vitamins; Pantothenate and CoA biosynthesis [PATH:ko00770]Metabolism; Overview; 2-Oxocarboxylic acid metabo…
HJWGM000540	100	6.00E-116	mav:MAV_3851	K01653	E2.2.1.6S, ilvH, ilvN	acetolactate synthase I/III small subunit	2.2.1.6	Metabolism; Amino acid metabolism; Valine, leucine and isoleucine biosynthesis [PATH:ko00290]Metabolism; Carbohydrate metabolism; Butanoate metabolism [PATH:ko00650]Metabolism; Carbohydrate metabolism; C5-Branched dibasic acid metabolism [PATH:ko00660]Metabolism; Metabolism of cofactors and vitamins; Pantothenate and CoA biosynthesis [PATH:ko00770]Metabolism; Overview; 2-Oxocarboxylic acid metabo…
HJWGM000541	100	0	mav:MAV_3850	K00053	ilvC	ketol-acid reductoisomerase	1.1.1.86	Metabolism; Amino acid metabolism; Valine, leucine and isoleucine biosynthesis [PATH:ko00290]Metabolism; Metabolism of cofactors and vitamins; Pantothenate and CoA biosynthesis [PATH:ko00770]Metabolism; Overview; 2-Oxocarboxylic acid metabolism [PATH:ko01210]Metabolism; Overview; Biosynthesis of amino acids [PATH:ko01230]
HJWGM000542	100	2.00E-145	mav:MAV_3849	K03809	wrbA	Trp repressor binding protein	--	--
HJWGM000543	79.75	0	mbb:BCG_3018	K00540	E1.-.-.-	--	--	--
HJWGM000544	99.81	0	mav:MAV_3847	K00058	serA, PHGDH	D-3-phosphoglycerate dehydrogenase	1.1.1.95	Metabolism; Amino acid metabolism; Glycine, serine and threonine metabolism [PATH:ko00260]Metabolism; Energy metabolism; Methane metabolism [PATH:ko00680]Metabolism; Overview; Carbon metabolism [PATH:ko01200]Metabolism; Overview; Biosynthesis of amino acids [PATH:ko01230]
HJWGM000545	100	0	mav:MAV_3845	K00052	E1.1.1.85, leuB	3-isopropylmalate dehydrogenase	1.1.1.85	Metabolism; Amino acid metabolism; Valine, leucine and isoleucine biosynthesis [PATH:ko00290]Metabolism; Carbohydrate metabolism; C5-Branched dibasic acid metabolism [PATH:ko00660]Metabolism; Overview; 2-Oxocarboxylic acid metabolism [PATH:ko01210]Metabolism; Overview; Biosynthesis of amino acids [PATH:ko01230]
HJWGM000547	90.04	8.00E-156	mbb:BCG_3014c	K01828	E5.3.3.-	--	--	--
HJWGM000548	99.79	0	mpa:MAP3029c	K01885	EARS, gltX	glutamyl-tRNA synthetase	6.1.1.17	Metabolism; Metabolism of cofactors and vitamins; Porphyrin and chlorophyll metabolism [PATH:ko00860]Genetic Information Processing; Translation; Aminoacyl-tRNA biosynthesis [PATH:ko00970]
HJWGM000549	100	7.00E-124	mav:MAV_3840	K07005	K07005	--	--	--
HJWGM000551	100	0	mav:MAV_3838	K01703	leuC	3-isopropylmalate/(R)-2-methylmalate dehydratase large subunit	4.2.1.33 4.2.1.35	Metabolism; Amino acid metabolism; Valine, leucine and isoleucine biosynthesis [PATH:ko00290]Metabolism; Carbohydrate metabolism; C5-Branched dibasic acid metabolism [PATH:ko00660]Metabolism; Overview; 2-Oxocarboxylic acid metabolism [PATH:ko01210]Metabolism; Overview; Biosynthesis of amino acids [PATH:ko01230]
HJWGM000552	99.5	7.00E-145	mpa:MAP3025c	K01704	leuD	3-isopropylmalate/(R)-2-methylmalate dehydratase small subunit	4.2.1.33 4.2.1.35	Metabolism; Amino acid metabolism; Valine, leucine and isoleucine biosynthesis [PATH:ko00290]Metabolism; Carbohydrate metabolism; C5-Branched dibasic acid metabolism [PATH:ko00660]Metabolism; Overview; 2-Oxocarboxylic acid metabolism [PATH:ko01210]Metabolism; Overview; Biosynthesis of amino acids [PATH:ko01230]
HJWGM000553	100	7.00E-65	mav:MAV_3836	K03530	hupB	DNA-binding protein HU-beta	--	--
HJWGM000554	99.33	0	mav:MAV_3835	K01567	E3.-.-.-	--	--	--
HJWGM000555	99.86	0	mpa:MAP3022	K00937	ppk	polyphosphate kinase	2.7.4.1	Metabolism; Energy metabolism; Oxidative phosphorylation [PATH:ko00190]Genetic Information Processing; Folding, sorting and degradation; RNA degradation [PATH:ko03018]
HJWGM000556	98.64	4.00E-148	mpa:MAP3021	K14941	cofC	2-phospho-L-lactate guanylyltransferase	2.7.7.68	Metabolism; Energy metabolism; Methane metabolism [PATH:ko00680]
HJWGM000557	99.7	0	mpa:MAP3020c	K00057	gpsA	glycerol-3-phosphate dehydrogenase (NAD(P)+)	1.1.1.94	Metabolism; Lipid metabolism; Glycerophospholipid metabolism [PATH:ko00564]
HJWGM000558	99.73	0	mpa:MAP3019c	K01921	ddl	D-alanine-D-alanine ligase	6.3.2.4	Metabolism; Metabolism of other amino acids; D-Alanine metabolism [PATH:ko00473]Metabolism; Glycan biosynthesis and metabolism; Peptidoglycan biosynthesis [PATH:ko00550]Human Diseases; Drug resistance; Vancomycin resistance [PATH:ko01502]
HJWGM000560	99.05	0	mpa:MAP3017c	K00946	thiL	thiamine-monophosphate kinase	2.7.4.16	Metabolism; Metabolism of cofactors and vitamins; Thiamine metabolism [PATH:ko00730]
HJWGM000561	99.56	1.00E-163	mav:MAV_3828	K03648	UNG, UDG	uracil-DNA glycosylase	3.2.2.-	Genetic Information Processing; Replication and repair; Base excision repair [PATH:ko03410]Human Diseases; Immune diseases; Primary immunodeficiency [PATH:ko05340]
HJWGM000562	42.34	3.00E-60	bur:Bcep18194_B1177	K00044	E1.1.1.62, HSD17B	estradiol 17beta-dehydrogenase	1.1.1.62	Metabolism; Lipid metabolism; Steroid hormone biosynthesis [PATH:ko00140]Organismal Systems; Endocrine system; Ovarian steroidogenesis [PATH:ko04913]
HJWGM000565	44.75	1.00E-62	mav:MAV_1153	K00100	E1.1.1.-	--	--	Metabolism; Carbohydrate metabolism; Fructose and mannose metabolism [PATH:ko00051]Metabolism; Xenobiotics biodegradation and metabolism; Bisphenol degradation [PATH:ko00363]Metabolism; Lipid metabolism; Linoleic acid metabolism [PATH:ko00591]Metabolism; Xenobiotics biodegradation and metabolism; Chloroalkane and chloroalkene degradation [PATH:ko00625]Metabolism; Carbohydrate metabolism; Butanoat…
HJWGM000566	48.4	8.00E-75	fre:Franean1_4489	K12466	E1.1.1.275	(+)-trans-carveol dehydrogenase	1.1.1.275	Metabolism; Metabolism of terpenoids and polyketides; Limonene and pinene degradation [PATH:ko00903]
HJWGM000567	100	2.00E-40	mav:MAV_3822	K02902	RP-L28, rpmB	large subunit ribosomal protein L28	--	Genetic Information Processing; Translation; Ribosome [PATH:ko03010]
HJWGM000569	99.83	0	mav:MAV_3819	K07030	K07030	--	--	--
HJWGM000570	100	0	mav:MAV_3818	K03655	recG	ATP-dependent DNA helicase RecG	3.6.4.12	Genetic Information Processing; Replication and repair; Homologous recombination [PATH:ko03440]
HJWGM000572	100	0	mav:MAV_3816	K05885	E1.1.1.274	2,5-diketo-D-gluconate reductase	1.1.1.274
HJWGM000573	99.46	0	mav:MAV_3814	K01066	E3.1.1.-	esterase / lipase	3.1.1.-	Metabolism; Xenobiotics biodegradation and metabolism; Bisphenol degradation [PATH:ko00363]Metabolism; Biosynthesis of other secondary metabolites; Tropane, piperidine and pyridine alkaloid biosynthesis [PATH:ko00960]
HJWGM000576	97.28	5.00E-118	mav:MAV_3811	K00599	E2.1.1.-	--	--	--
HJWGM000577	100	4.00E-115	mav:MAV_3810	K00954	E2.7.7.3A, coaD, kdtB	pantetheine-phosphate adenylyltransferase	2.7.7.3	Metabolism; Metabolism of cofactors and vitamins; Pantothenate and CoA biosynthesis [PATH:ko00770]
HJWGM000579	99.82	0	mpa:MAP3000c	K01652	E2.2.1.6L, ilvB, ilvG, ilvI	acetolactate synthase I/II/III large subunit	2.2.1.6	Metabolism; Amino acid metabolism; Valine, leucine and isoleucine biosynthesis [PATH:ko00290]Metabolism; Carbohydrate metabolism; Butanoate metabolism [PATH:ko00650]Metabolism; Carbohydrate metabolism; C5-Branched dibasic acid metabolism [PATH:ko00660]Metabolism; Metabolism of cofactors and vitamins; Pantothenate and CoA biosynthesis [PATH:ko00770]Metabolism; Overview; 2-Oxocarboxylic acid metabo…
HJWGM000580	100	0	mav:MAV_3787	K07089	K07089	--	--	--
HJWGM000583	100	6.00E-125	mav:MAV_3784	K07040	K07040	uncharacterized protein	--	--
HJWGM000584	99.58	2.00E-168	mav:MAV_3783	K03685	rnc, DROSHA, RNT1	ribonuclease III	3.1.26.3	Genetic Information Processing; Translation; Ribosome biogenesis in eukaryotes [PATH:ko03008]Human Diseases; Cancers; Proteoglycans in cancer [PATH:ko05205]
HJWGM000585	100	0	mav:MAV_3782	K10563	mutM, fpg	formamidopyrimidine-DNA glycosylase	3.2.2.23 4.2.99.18	Genetic Information Processing; Replication and repair; Base excision repair [PATH:ko03410]
HJWGM000588	100	3.00E-65	mav:MAV_3779	K01512	acyP	acylphosphatase	3.6.1.7	Metabolism; Carbohydrate metabolism; Pyruvate metabolism [PATH:ko00620]Metabolism; Xenobiotics biodegradation and metabolism; Aminobenzoate degradation [PATH:ko00627]
HJWGM000589	99.92	0	mav:MAV_3777	K03529	smc	chromosome segregation protein	--	--
HJWGM000590	99.77	0	mav:MAV_3776	K03110	ftsY	fused signal recognition particle receptor	--	Genetic Information Processing; Folding, sorting and degradation; Protein export [PATH:ko03060]Environmental Information Processing; Membrane transport; Bacterial secretion system [PATH:ko03070]
HJWGM000591	100	0	mav:MAV_3775	K03320	TC.AMT	ammonium transporter, Amt family	--	--
HJWGM000592	100	1.00E-73	mav:MAV_3774	K04751	glnB	nitrogen regulatory protein P-II 1	--	Environmental Information Processing; Signal transduction; Two-component system [PATH:ko02020]
HJWGM000593	100	0	mav:MAV_3773	K00990	glnD	[protein-PII] uridylyltransferase	2.7.7.59	Environmental Information Processing; Signal transduction; Two-component system [PATH:ko02020]
HJWGM000595	43.73	6.00E-46	azo:azo0490	K00433	E1.11.1.10, cpo	chloride peroxidase	1.11.1.10	--
HJWGM000596	99.61	0	mav:MAV_3770	K03106	SRP54, ffh	signal recognition particle subunit SRP54	--	Genetic Information Processing; Folding, sorting and degradation; Protein export [PATH:ko03060]Environmental Information Processing; Membrane transport; Bacterial secretion system [PATH:ko03070]
HJWGM000598	84.99	0	mbb:BCG_2934c	K01463	E3.5.1.-	--	--	--
HJWGM000600	100	0	mpa:MAP2979	K07258	dacC, dacA, dacD	D-alanyl-D-alanine carboxypeptidase (penicillin-binding protein 5/6)	3.4.16.4	Metabolism; Glycan biosynthesis and metabolism; Peptidoglycan biosynthesis [PATH:ko00550]
HJWGM000602	99.4	7.00E-114	mav:MAV_3764	K02959	RP-S16, rpsP	small subunit ribosomal protein S16	--	Genetic Information Processing; Translation; Ribosome [PATH:ko03010]
HJWGM000603	98.75	5.00E-46	mmi:MMAR_1800	K06960	K06960	--	--	--
HJWGM000604	98.29	6.00E-117	mpa:MAP2975c	K02860	rimM	16S rRNA processing protein RimM	--	--
HJWGM000605	98.74	2.00E-167	mpa:MAP2974c	K00554	trmD	tRNA (guanine-N1-)-methyltransferase	2.1.1.31	--
HJWGM000607	100	4.00E-76	mav:MAV_3759	K02884	RP-L19, rplS	large subunit ribosomal protein L19	--	Genetic Information Processing; Translation; Ribosome [PATH:ko03010]
HJWGM000608	99.33	0	mav:MAV_3758	K03100	lepB	signal peptidase I	3.4.21.89	Genetic Information Processing; Folding, sorting and degradation; Protein export [PATH:ko03060]
HJWGM000609	99.58	5.00E-170	mpa:MAP2970c	K03470	rnhB	ribonuclease HII	3.1.26.4	Genetic Information Processing; Replication and repair; DNA replication [PATH:ko03030]
HJWGM000613	99.26	0	mav:MAV_3753	K02379	fdhD	FdhD protein	--	--
HJWGM000614	99.2	5.00E-84	mav:MAV_3752	K07460	yraN	putative endonuclease	--	--
HJWGM000615	99.4	0	mpa:MAP2962c	K07391	comM	magnesium chelatase family protein	--	--
HJWGM000617	99.48	0	mav:MAV_3749	K04096	smf	DNA processing protein	--	--
HJWGM000618	99.62	0	mav:MAV_3748	K07229	K07229	--	--	--
HJWGM000623	46.47	4.00E-131	mgi:Mflv_0027	K01897	ACSL, fadD	long-chain acyl-CoA synthetase	6.2.1.3	Metabolism; Lipid metabolism; Fatty acid biosynthesis [PATH:ko00061]Metabolism; Lipid metabolism; Fatty acid degradation [PATH:ko00071]Metabolism; Overview; Fatty acid metabolism [PATH:ko01212]Organismal Systems; Endocrine system; PPAR signaling pathway [PATH:ko03320]Cellular Processes; Transport and catabolism; Peroxisome [PATH:ko04146]Organismal Systems; Endocrine system; Adipocytokine signalin…
HJWGM000625	40.71	4.00E-51	bsu:BSU37720	K00540	E1.-.-.-	--	--	--
HJWGM000626	99.68	0	mav:MAV_3520	K00429	E1.11.1.6	catalase	1.11.1.6
HJWGM000627	100	7.00E-174	mav:MAV_3519	K07090	K07090	--	--	--
HJWGM000630	40.74	8.00E-20	cph:Cpha266_0812	K03975	dedA	membrane-associated protein	--	--
HJWGM000634	99.62	0	mpa:MAP2736	K05711	hcaB	2,3-dihydroxy-2,3-dihydrophenylpropionate dehydrogenase	1.3.1.-	Metabolism; Amino acid metabolism; Phenylalanine metabolism [PATH:ko00360]Metabolism; Overview; Degradation of aromatic compounds [PATH:ko01220]
HJWGM000636	80	2.00E-97	rha:RHA1_ro10209	K03384	E1.14.12.-	--	--	Metabolism; Xenobiotics biodegradation and metabolism; Chlorocyclohexane and chlorobenzene degradation [PATH:ko00361]Metabolism; Xenobiotics biodegradation and metabolism; Fluorobenzoate degradation [PATH:ko00364]Metabolism; Xenobiotics biodegradation and metabolism; Toluene degradation [PATH:ko00623]Metabolism; Xenobiotics biodegradation and metabolism; Polycyclic aromatic hydrocarbon degradatio…
HJWGM000637	73.68	0	rha:RHA1_ro10208	K03384	E1.14.12.-	--	--	Metabolism; Xenobiotics biodegradation and metabolism; Chlorocyclohexane and chlorobenzene degradation [PATH:ko00361]Metabolism; Xenobiotics biodegradation and metabolism; Fluorobenzoate degradation [PATH:ko00364]Metabolism; Xenobiotics biodegradation and metabolism; Toluene degradation [PATH:ko00623]Metabolism; Xenobiotics biodegradation and metabolism; Polycyclic aromatic hydrocarbon degradatio…
HJWGM000640	99.21	0	mpa:MAP2731c	K00449	pcaH	protocatechuate 3,4-dioxygenase, beta subunit	1.13.11.3	Metabolism; Xenobiotics biodegradation and metabolism; Benzoate degradation [PATH:ko00362]Metabolism; Xenobiotics biodegradation and metabolism; Polycyclic aromatic hydrocarbon degradation [PATH:ko00624]Metabolism; Overview; Degradation of aromatic compounds [PATH:ko01220]
HJWGM000641	99.42	4.00E-117	mpa:MAP2730c	K00448	pcaG	protocatechuate 3,4-dioxygenase, alpha subunit	1.13.11.3	Metabolism; Xenobiotics biodegradation and metabolism; Benzoate degradation [PATH:ko00362]Metabolism; Xenobiotics biodegradation and metabolism; Polycyclic aromatic hydrocarbon degradation [PATH:ko00624]Metabolism; Overview; Degradation of aromatic compounds [PATH:ko01220]
HJWGM000642	86.85	6.00E-138	mpa:MAP2729c	K01857	pcaB	3-carboxy-cis,cis-muconate cycloisomerase	5.5.1.2	Metabolism; Xenobiotics biodegradation and metabolism; Benzoate degradation [PATH:ko00362]Metabolism; Overview; Degradation of aromatic compounds [PATH:ko01220]
HJWGM000646	74.82	2.00E-138	mul:MUL_3266	K00599	E2.1.1.-	--	--	--
HJWGM000647	66.36	3.00E-45	tfu:Tfu_0491	K05524	fdxA	ferredoxin	--	--
HJWGM000651	40.32	8.00E-48	bja:bll5092	K00459	E1.13.12.16	nitronate monooxygenase	1.13.12.16	Metabolism; Energy metabolism; Nitrogen metabolism [PATH:ko00910]
HJWGM000653	100	0	mav:MAV_3494	K00540	E1.-.-.-	--	--	--
HJWGM000655	100	0	mav:MAV_3492	K01451	hipO	hippurate hydrolase	3.5.1.32	Metabolism; Amino acid metabolism; Phenylalanine metabolism [PATH:ko00360]
HJWGM000657	63.75	9.00E-85	mil:ML5_1483	K03316	TC.CPA1	monovalent cation:H+ antiporter, CPA1 family	--	--
HJWGM000660	100	0	mav:MAV_3490	K01868	TARS, thrS	threonyl-tRNA synthetase	6.1.1.3	Genetic Information Processing; Translation; Aminoacyl-tRNA biosynthesis [PATH:ko00970]
HJWGM000661	40.74	7.00E-27	hwa:HQ3207A	K01518	E3.6.1.17	bis(5'-nucleosidyl)-tetraphosphatase	3.6.1.17	Metabolism; Nucleotide metabolism; Purine metabolism [PATH:ko00230]Metabolism; Nucleotide metabolism; Pyrimidine metabolism [PATH:ko00240]
HJWGM000662	99.53	5.00E-147	mpa:MAP2714c	K00995	E2.7.8.5, pgsA	CDP-diacylglycerol--glycerol-3-phosphate 3-phosphatidyltransferase	2.7.8.5	Metabolism; Lipid metabolism; Glycerophospholipid metabolism [PATH:ko00564]
HJWGM000663	99.36	0	mav:MAV_3487	K02517	htrB	lipid A biosynthesis lauroyl acyltransferase	2.3.1.-	Metabolism; Glycan biosynthesis and metabolism; Lipopolysaccharide biosynthesis [PATH:ko00540]
HJWGM000664	100	0	mav:MAV_3486	K08256	pimA	phosphatidylinositol alpha-mannosyltransferase	2.4.1.57	--
HJWGM000666	99.34	0	mav:MAV_3484	K06215	pdxS, pdx1	pyridoxine biosynthesis protein	4.-.-.-	Metabolism; Metabolism of cofactors and vitamins; Vitamin B6 metabolism [PATH:ko00750]
HJWGM000667	99.64	0	mav:MAV_3483	K10805	tesB	acyl-CoA thioesterase II	3.1.2.-	Metabolism; Lipid metabolism; Biosynthesis of unsaturated fatty acids [PATH:ko01040]
HJWGM000668	98.99	6.00E-134	mav:MAV_3482	K08681	pdxT, pdx2	glutamine amidotransferase	2.6.-.-	Metabolism; Metabolism of cofactors and vitamins; Vitamin B6 metabolism [PATH:ko00750]
HJWGM000669	52.11	3.00E-41	pmf:P9303_05381	K00975	glgC	glucose-1-phosphate adenylyltransferase	2.7.7.27	Metabolism; Carbohydrate metabolism; Starch and sucrose metabolism [PATH:ko00500]Metabolism; Carbohydrate metabolism; Amino sugar and nucleotide sugar metabolism [PATH:ko00520]
HJWGM000670	99.43	0	mav:MAV_3480	K00797	E2.5.1.16, SRM, speE	spermidine synthase	2.5.1.16	Metabolism; Amino acid metabolism; Cysteine and methionine metabolism [PATH:ko00270]Metabolism; Amino acid metabolism; Arginine and proline metabolism [PATH:ko00330]Metabolism; Metabolism of other amino acids; beta-Alanine metabolism [PATH:ko00410]Metabolism; Metabolism of other amino acids; Glutathione metabolism [PATH:ko00480]
HJWGM000675	99.47	8.00E-133	mav:MAV_3475	K01159	ruvC	crossover junction endodeoxyribonuclease RuvC	3.1.22.4	Genetic Information Processing; Replication and repair; Homologous recombination [PATH:ko03440]
HJWGM000676	100	1.00E-135	mav:MAV_3474	K03550	ruvA	holliday junction DNA helicase RuvA	--	Genetic Information Processing; Replication and repair; Homologous recombination [PATH:ko03440]
HJWGM000677	100	0	mav:MAV_3473	K03551	ruvB	holliday junction DNA helicase RuvB	--	Genetic Information Processing; Replication and repair; Homologous recombination [PATH:ko03440]
HJWGM000679	99.66	0	mpa:MAP1040c	K12421	fadD9	fatty acid CoA ligase FadD9	--	--
HJWGM000680	99.78	0	mav:MAV_3470	K07250	gabT	4-aminobutyrate aminotransferase / (S)-3-amino-2-methylpropionate transaminase	2.6.1.19 2.6.1.22	Metabolism; Amino acid metabolism; Alanine, aspartate and glutamate metabolism [PATH:ko00250]Metabolism; Amino acid metabolism; Valine, leucine and isoleucine degradation [PATH:ko00280]Metabolism; Metabolism of other amino acids; beta-Alanine metabolism [PATH:ko00410]Metabolism; Carbohydrate metabolism; Propanoate metabolism [PATH:ko00640]Metabolism; Carbohydrate metabolism; Butanoate metabolism …
HJWGM000681	100	4.00E-73	mav:MAV_3469	K03210	yajC	preprotein translocase subunit YajC	--	Genetic Information Processing; Folding, sorting and degradation; Protein export [PATH:ko03060]Environmental Information Processing; Membrane transport; Bacterial secretion system [PATH:ko03070]
HJWGM000682	80.7	0	mul:MUL_1725	K03072	secD	preprotein translocase subunit SecD	--	Genetic Information Processing; Folding, sorting and degradation; Protein export [PATH:ko03060]Environmental Information Processing; Membrane transport; Bacterial secretion system [PATH:ko03070]
HJWGM000683	99.77	0	mav:MAV_3467	K03074	secF	preprotein translocase subunit SecF	--	Genetic Information Processing; Folding, sorting and degradation; Protein export [PATH:ko03060]Environmental Information Processing; Membrane transport; Bacterial secretion system [PATH:ko03070]
HJWGM000684	99.64	0	mav:MAV_3466	K02035	ABC.PE.S	peptide/nickel transport system substrate-binding protein	--	--
HJWGM000685	98.89	5.00E-121	mpa:MAP1046	K00759	E2.4.2.7, apt	adenine phosphoribosyltransferase	2.4.2.7	Metabolism; Nucleotide metabolism; Purine metabolism [PATH:ko00230]
HJWGM000686	99.75	0	mav:MAV_3464	K00951	relA	GTP pyrophosphokinase	2.7.6.5	Metabolism; Nucleotide metabolism; Purine metabolism [PATH:ko00230]
HJWGM000687	56.04	4.00E-113	msm:MSMEG_1200	K08282	E2.7.11.1	non-specific serine/threonine protein kinase	2.7.11.1	--
HJWGM000688	99.66	0	mav:MAV_3462	K03768	PPIB, ppiB	peptidyl-prolyl cis-trans isomerase B (cyclophilin B)	5.2.1.8	--
HJWGM000689	99.08	3.00E-157	mav:MAV_3461	K01069	E3.1.2.6, gloB	hydroxyacylglutathione hydrolase	3.1.2.6	Metabolism; Carbohydrate metabolism; Pyruvate metabolism [PATH:ko00620]
HJWGM000690	99.76	0	mav:MAV_3460	K01892	HARS, hisS	histidyl-tRNA synthetase	6.1.1.21	Genetic Information Processing; Translation; Aminoacyl-tRNA biosynthesis [PATH:ko00970]
HJWGM000696	100	0	mav:MAV_0034	K07493	K07493	putative transposase	--	--
HJWGM000697	41.3	2.00E-56	ser:SERP1224	K04763	xerD	integrase/recombinase XerD	--	--
HJWGM000700	95.25	0	mva:Mvan_0550	K07493	K07493	putative transposase	--	--
HJWGM000703	99.06	0	mpa:MAP0430	K01784	galE, GALE	UDP-glucose 4-epimerase	5.1.3.2	Metabolism; Carbohydrate metabolism; Galactose metabolism [PATH:ko00052]Metabolism; Carbohydrate metabolism; Amino sugar and nucleotide sugar metabolism [PATH:ko00520]
HJWGM000704	100	2.00E-76	mav:MAV_0523	K09153	K09153	hypothetical protein	--	--
HJWGM000705	99.55	1.00E-159	mav:MAV_0525	K01043	E2.-.-.-	--	--	--
HJWGM000707	100	0	mav:MAV_0528	K09799	K09799	hypothetical protein	--	--
HJWGM000708	99.38	4.00E-116	mav:MAV_0527	K01507	E3.6.1.1, ppa	inorganic pyrophosphatase	3.6.1.1	Metabolism; Energy metabolism; Oxidative phosphorylation [PATH:ko00190]
HJWGM000709	100	0	mpa:MAP0436	K07259	dacB	D-alanyl-D-alanine carboxypeptidase / D-alanyl-D-alanine-endopeptidase (penicillin-binding protein 4)	3.4.16.4 3.4.21.-	Metabolism; Glycan biosynthesis and metabolism; Peptidoglycan biosynthesis [PATH:ko00550]
HJWGM000711	98.85	0	mpa:MAP0154	K01692	E4.2.1.17, paaG	enoyl-CoA hydratase	4.2.1.17	Metabolism; Lipid metabolism; Fatty acid degradation [PATH:ko00071]Metabolism; Amino acid metabolism; Valine, leucine and isoleucine degradation [PATH:ko00280]Metabolism; Metabolism of terpenoids and polyketides; Geraniol degradation [PATH:ko00281]Metabolism; Amino acid metabolism; Lysine degradation [PATH:ko00310]Metabolism; Amino acid metabolism; Phenylalanine metabolism [PATH:ko00360]Metabolis…
HJWGM000722	99.81	0	mav:MAV_0158	K14743	mycP	membrane-anchored mycosin MYCP	3.4.21.-	--
HJWGM000728	98.95	0	mav:MAV_0164	K03088	SIG3.2, rpoE	RNA polymerase sigma-70 factor, ECF subfamily	--	--
HJWGM000730	99.87	0	mpa:MAP0172	K00265	gltB	glutamate synthase (NADPH/NADH) large chain	1.4.1.13 1.4.1.14	Metabolism; Amino acid metabolism; Alanine, aspartate and glutamate metabolism [PATH:ko00250]Metabolism; Energy metabolism; Nitrogen metabolism [PATH:ko00910]Metabolism; Overview; Biosynthesis of amino acids [PATH:ko01230]
HJWGM000731	99.8	0	mav:MAV_0167	K00266	gltD	glutamate synthase (NADPH/NADH) small chain	1.4.1.13 1.4.1.14	Metabolism; Amino acid metabolism; Alanine, aspartate and glutamate metabolism [PATH:ko00250]Metabolism; Energy metabolism; Nitrogen metabolism [PATH:ko00910]Metabolism; Overview; Biosynthesis of amino acids [PATH:ko01230]
HJWGM000733	42.51	8.00E-45	rha:RHA1_ro00619	K04091	ssuD	alkanesulfonate monooxygenase	1.14.14.5	Metabolism; Energy metabolism; Sulfur metabolism [PATH:ko00920]
HJWGM000735	99.4	0	mav:MAV_0171	K04477	ycdX	putative hydrolase	--	--
HJWGM000736	99.5	0	mav:MAV_0172	K02346	DPO4, dinB	DNA polymerase IV	2.7.7.7	--
HJWGM000738	99.39	0	mpa:MAP0180	K10215	ethA	monooxygenase	1.14.13.-	Metabolism; Xenobiotics biodegradation and metabolism; Aminobenzoate degradation [PATH:ko00627]
HJWGM000739	98.76	7.00E-109	mav:MAV_0174	K02553	rraA, menG	regulator of ribonuclease activity A	--	--
HJWGM000741	100	3.00E-111	mav:MAV_0177	K07156	pcoC	--	--	--
HJWGM000746	99.52	2.00E-151	mav:MAV_0182	K04564	E1.15.1.1A, sodA, sodB, SOD2	superoxide dismutase, Fe-Mn family	1.15.1.1	Environmental Information Processing; Signal transduction; FoxO signaling pathway [PATH:ko04068]Cellular Processes; Transport and catabolism; Peroxisome [PATH:ko04146]Human Diseases; Neurodegenerative diseases; Huntington's disease [PATH:ko05016]
HJWGM000749	100	0	mav:MAV_0186	K01126	E3.1.4.46, glpQ	glycerophosphoryl diester phosphodiesterase	3.1.4.46	Metabolism; Lipid metabolism; Glycerophospholipid metabolism [PATH:ko00564]
HJWGM000752	99.68	0	mav:MAV_0188	K04518	pheA2	prephenate dehydratase	4.2.1.51	Metabolism; Amino acid metabolism; Phenylalanine, tyrosine and tryptophan biosynthesis [PATH:ko00400]Metabolism; Overview; Biosynthesis of amino acids [PATH:ko01230]
HJWGM000753	99.57	3.00E-166	mav:MAV_0189	K01834	PGAM, gpm	phosphoglycerate mutase	5.4.2.1	Metabolism; Carbohydrate metabolism; Glycolysis / Gluconeogenesis [PATH:ko00010]Metabolism; Amino acid metabolism; Glycine, serine and threonine metabolism [PATH:ko00260]Metabolism; Energy metabolism; Methane metabolism [PATH:ko00680]Metabolism; Overview; Carbon metabolism [PATH:ko01200]Metabolism; Overview; Biosynthesis of amino acids [PATH:ko01230]Human Diseases; Cancers; Central carbon metabol…
HJWGM000755	40	2.00E-07	gbe:GbCGDNIH1_0373	K00930	argB	acetylglutamate/acetylaminoadipate kinase	2.7.2.8 2.7.2.-	Metabolism; Amino acid metabolism; Arginine and proline metabolism [PATH:ko00330]Metabolism; Overview; 2-Oxocarboxylic acid metabolism [PATH:ko01210]Metabolism; Overview; Biosynthesis of amino acids [PATH:ko01230]
HJWGM000757	99.76	0	mav:MAV_0194	K01875	SARS, serS	seryl-tRNA synthetase	6.1.1.11	Genetic Information Processing; Translation; Aminoacyl-tRNA biosynthesis [PATH:ko00970]
HJWGM000764	99.61	0	mav:MAV_0200	K14952	namH	UDP-MurNAc hydroxylase	--	Human Diseases; Infectious diseases; Tuberculosis [PATH:ko05152]
HJWGM000766	86.86	1.00E-151	mbb:BCG_3878c	K00680	E2.3.1.-	--	--	Metabolism; Amino acid metabolism; Tyrosine metabolism [PATH:ko00350]Metabolism; Xenobiotics biodegradation and metabolism; Benzoate degradation [PATH:ko00362]Metabolism; Xenobiotics biodegradation and metabolism; Aminobenzoate degradation [PATH:ko00627]Metabolism; Xenobiotics biodegradation and metabolism; Ethylbenzene degradation [PATH:ko00642]Metabolism; Metabolism of terpenoids and polyketide…
HJWGM000767	78.11	1.00E-124	mbb:BCG_3877c	K00680	E2.3.1.-	--	--	Metabolism; Amino acid metabolism; Tyrosine metabolism [PATH:ko00350]Metabolism; Xenobiotics biodegradation and metabolism; Benzoate degradation [PATH:ko00362]Metabolism; Xenobiotics biodegradation and metabolism; Aminobenzoate degradation [PATH:ko00627]Metabolism; Xenobiotics biodegradation and metabolism; Ethylbenzene degradation [PATH:ko00642]Metabolism; Metabolism of terpenoids and polyketide…
HJWGM000768	69.35	2.00E-128	mbb:BCG_3876c	K00680	E2.3.1.-	--	--	Metabolism; Amino acid metabolism; Tyrosine metabolism [PATH:ko00350]Metabolism; Xenobiotics biodegradation and metabolism; Benzoate degradation [PATH:ko00362]Metabolism; Xenobiotics biodegradation and metabolism; Aminobenzoate degradation [PATH:ko00627]Metabolism; Xenobiotics biodegradation and metabolism; Ethylbenzene degradation [PATH:ko00642]Metabolism; Metabolism of terpenoids and polyketide…
HJWGM000769	99.63	0	mav:MAV_0205	K07024	K07024	--	--	--
HJWGM000772	100	0	mav:MAV_0208	K01854	glf	UDP-galactopyranose mutase	5.4.99.9	Metabolism; Carbohydrate metabolism; Galactose metabolism [PATH:ko00052]
HJWGM000774	41.18	5.00E-09	aby:ABAYE3269	K01096	pgpB	phosphatidylglycerophosphatase B	3.1.3.27	Metabolism; Lipid metabolism; Glycerophospholipid metabolism [PATH:ko00564]
HJWGM000775	100	0	mpa:MAP0214	K14136	K14136	phosphoribose diphosphate:decaprenyl-phosphate phosphoribosyltransferase	--	--
HJWGM000776	99.22	0	mav:MAV_0212	K13687	aftB	arabinofuranosyltransferase	2.4.2.-	--
HJWGM000777	64.89	8.00E-141	msm:MSMEG_6583	K00680	E2.3.1.-	--	--	Metabolism; Amino acid metabolism; Tyrosine metabolism [PATH:ko00350]Metabolism; Xenobiotics biodegradation and metabolism; Benzoate degradation [PATH:ko00362]Metabolism; Xenobiotics biodegradation and metabolism; Aminobenzoate degradation [PATH:ko00627]Metabolism; Xenobiotics biodegradation and metabolism; Ethylbenzene degradation [PATH:ko00642]Metabolism; Metabolism of terpenoids and polyketide…
HJWGM000780	100	0	mav:MAV_0217	K12428	fadD32	fatty acid CoA ligase FadD32	--	--
HJWGM000781	99.66	0	mpa:MAP0220	K12437	pks13	polyketide synthase 13	--	--
HJWGM000782	49.72	2.00E-179	nca:Noca_3495	K01966	PCCB, pccB	propionyl-CoA carboxylase beta chain	6.4.1.3	Metabolism; Amino acid metabolism; Valine, leucine and isoleucine degradation [PATH:ko00280]Metabolism; Carbohydrate metabolism; Glyoxylate and dicarboxylate metabolism [PATH:ko00630]Metabolism; Carbohydrate metabolism; Propanoate metabolism [PATH:ko00640]
HJWGM000785	100	0	mav:MAV_0222	K00257	E1.3.99.-	--	--	Metabolism; Metabolism of terpenoids and polyketides; Geraniol degradation [PATH:ko00281]
HJWGM000787	99.25	0	mpa:MAP0228c	K11386	embB	arabinosyltransferase B	2.4.2.-	--
HJWGM000788	99.82	0	mav:MAV_0225	K11385	embA	arabinosyltransferase A	2.4.2.-	--
HJWGM000792	99.9	0	mav:MAV_0229	K11387	embC	arabinosyltransferase C	2.4.2.-	--
HJWGM000793	98.39	0	mav:MAV_0230	K13686	aftA	arabinofuranosyltransferase	2.4.2.-	--
HJWGM000794	100	0	mav:MAV_0231	K00540	E1.-.-.-	--	--	--
HJWGM000795	100	0	mav:MAV_0232	K00540	E1.-.-.-	--	--	--
HJWGM000798	99.66	0	mav:MAV_0235	K06912	tfdA	alpha-ketoglutarate-dependent 2,4-dichlorophenoxyacetate dioxygenase	1.14.11.-	Metabolism; Xenobiotics biodegradation and metabolism; Chlorocyclohexane and chlorobenzene degradation [PATH:ko00361]Metabolism; Overview; Degradation of aromatic compounds [PATH:ko01220]
HJWGM000799	100	0	mav:MAV_0236	K09690	ABC-2.LPSE.P	lipopolysaccharide transport system permease protein	--	Environmental Information Processing; Membrane transport; ABC transporters [PATH:ko02010]
HJWGM000801	99.6	0	mav:MAV_0238	K09691	ABC-2.LPSE.A	lipopolysaccharide transport system ATP-binding protein	--	Environmental Information Processing; Membrane transport; ABC transporters [PATH:ko02010]
HJWGM000804	57.89	6.00E-155	nfa:nfa2210	K00837	E2.6.1.-	--	--	--
HJWGM000805	99.69	0	mav:MAV_0242	K00344	E1.6.5.5, qor	NADPH2:quinone reductase	1.6.5.5	--
HJWGM000806	98.66	0	mpa:MAP0246c	K03265	ETF1, ERF1	peptide chain release factor subunit 1	--	Genetic Information Processing; Translation; mRNA surveillance pathway [PATH:ko03015]
HJWGM000808	99.76	0	mav:MAV_0246	K01175	E3.1.-.-	--	--	--
HJWGM000809	100	0	mav:MAV_0247	K01692	E4.2.1.17, paaG	enoyl-CoA hydratase	4.2.1.17	Metabolism; Lipid metabolism; Fatty acid degradation [PATH:ko00071]Metabolism; Amino acid metabolism; Valine, leucine and isoleucine degradation [PATH:ko00280]Metabolism; Metabolism of terpenoids and polyketides; Geraniol degradation [PATH:ko00281]Metabolism; Amino acid metabolism; Lysine degradation [PATH:ko00310]Metabolism; Amino acid metabolism; Phenylalanine metabolism [PATH:ko00360]Metabolis…
HJWGM000812	99.72	0	mav:MAV_0250	K00817	hisC	histidinol-phosphate aminotransferase	2.6.1.9	Metabolism; Amino acid metabolism; Histidine metabolism [PATH:ko00340]Metabolism; Amino acid metabolism; Tyrosine metabolism [PATH:ko00350]Metabolism; Amino acid metabolism; Phenylalanine metabolism [PATH:ko00360]Metabolism; Amino acid metabolism; Phenylalanine, tyrosine and tryptophan biosynthesis [PATH:ko00400]Metabolism; Biosynthesis of other secondary metabolites; Novobiocin biosynthesis [PAT…
HJWGM000814	100	0	mav:MAV_0300	K06979	K06979	--	--	--
HJWGM000818	100	3.00E-170	mav:MAV_0304	K02483	K02483	two-component system, OmpR family, response regulator	--	--
HJWGM000819	99.4	0	mav:MAV_0305	K02484	K02484	two-component system, OmpR family, sensor kinase	2.7.13.3	--
HJWGM000820	100	1.00E-61	mav:MAV_0306	K14953	lpqH	ipoprotein LpqH	--	Human Diseases; Infectious diseases; Tuberculosis [PATH:ko05152]
HJWGM000823	99.07	0	mpa:MAP0263c	K00344	E1.6.5.5, qor	NADPH2:quinone reductase	1.6.5.5	--
HJWGM000825	57.61	0	mjl:Mjls_3747	K00249	E1.3.99.3, ACADM, acd	acyl-CoA dehydrogenase	1.3.99.3	Metabolism; Lipid metabolism; Fatty acid degradation [PATH:ko00071]Metabolism; Amino acid metabolism; Valine, leucine and isoleucine degradation [PATH:ko00280]Metabolism; Metabolism of other amino acids; beta-Alanine metabolism [PATH:ko00410]Metabolism; Carbohydrate metabolism; Propanoate metabolism [PATH:ko00640]Metabolism; Overview; Carbon metabolism [PATH:ko01200]Metabolism; Overview; Fatty ac…
HJWGM000826	52.42	1.00E-85	rha:RHA1_ro10358	K00100	E1.1.1.-	--	--	Metabolism; Carbohydrate metabolism; Fructose and mannose metabolism [PATH:ko00051]Metabolism; Xenobiotics biodegradation and metabolism; Bisphenol degradation [PATH:ko00363]Metabolism; Lipid metabolism; Linoleic acid metabolism [PATH:ko00591]Metabolism; Xenobiotics biodegradation and metabolism; Chloroalkane and chloroalkene degradation [PATH:ko00625]Metabolism; Carbohydrate metabolism; Butanoat…
HJWGM000827	41.98	3.00E-67	sch:Sphch_0608	K06979	K06979	--	--	--
HJWGM000828	53.37	3.00E-57	mul:MUL_0662	K00599	E2.1.1.-	--	--	--
HJWGM000829	99.01	2.00E-141	mav:MAV_0314	K01834	PGAM, gpm	phosphoglycerate mutase	5.4.2.1	Metabolism; Carbohydrate metabolism; Glycolysis / Gluconeogenesis [PATH:ko00010]Metabolism; Amino acid metabolism; Glycine, serine and threonine metabolism [PATH:ko00260]Metabolism; Energy metabolism; Methane metabolism [PATH:ko00680]Metabolism; Overview; Carbon metabolism [PATH:ko01200]Metabolism; Overview; Biosynthesis of amino acids [PATH:ko01230]Human Diseases; Cancers; Central carbon metabol…
HJWGM000830	99.43	0	mav:MAV_0316	K06979	K06979	--	--	--
HJWGM000832	98.1	0	mpa:MAP0271	K05845	ABC.BCP1.S	osmoprotectant transport system substrate-binding protein	--	Environmental Information Processing; Membrane transport; ABC transporters [PATH:ko02010]
HJWGM000833	99.73	0	mav:MAV_0318	K05847	ABC.BCP1.A	osmoprotectant transport system ATP-binding protein	--	Environmental Information Processing; Membrane transport; ABC transporters [PATH:ko02010]
HJWGM000834	99.56	1.00E-153	mav:MAV_0319	K05846	ABC.BCP1.P	osmoprotectant transport system permease protein	--	Environmental Information Processing; Membrane transport; ABC transporters [PATH:ko02010]
HJWGM000835	99.16	2.00E-158	mav:MAV_0320	K05846	ABC.BCP1.P	osmoprotectant transport system permease protein	--	Environmental Information Processing; Membrane transport; ABC transporters [PATH:ko02010]
HJWGM000836	100	3.00E-137	mpa:MAP0276	K09957	K09957	hypothetical protein	--	--
HJWGM000837	99.68	0	mav:MAV_0321	K04517	tyrA2	prephenate dehydrogenase	1.3.1.12	Metabolism; Amino acid metabolism; Phenylalanine, tyrosine and tryptophan biosynthesis [PATH:ko00400]Metabolism; Biosynthesis of other secondary metabolites; Novobiocin biosynthesis [PATH:ko00401]Metabolism; Overview; Biosynthesis of amino acids [PATH:ko01230]
HJWGM000839	99.34	1.00E-100	mav:MAV_0324	K01500	E3.5.4.-	--	--	Metabolism; Xenobiotics biodegradation and metabolism; Atrazine degradation [PATH:ko00791]
HJWGM000840	100	0	mav:MAV_0326	K01179	E3.2.1.4	endoglucanase	3.2.1.4	Metabolism; Carbohydrate metabolism; Starch and sucrose metabolism [PATH:ko00500]
HJWGM000847	98.82	4.00E-57	mav:MAV_0334	K09966	K09966	hypothetical protein	--	--
HJWGM000853	99.11	0	mav:MAV_0340	K00492	E1.14.13.-	--	--	Metabolism; Amino acid metabolism; Histidine metabolism [PATH:ko00340]Metabolism; Xenobiotics biodegradation and metabolism; Chlorocyclohexane and chlorobenzene degradation [PATH:ko00361]Metabolism; Xenobiotics biodegradation and metabolism; Bisphenol degradation [PATH:ko00363]Metabolism; Xenobiotics biodegradation and metabolism; Toluene degradation [PATH:ko00623]Metabolism; Xenobiotics biodegra…
HJWGM000854	48.6	1.00E-117	rxy:Rxyl_0365	K07749	frc	formyl-CoA transferase	2.8.3.16	--
HJWGM000855	99.68	0	mpa:MAP0293	K01644	citE	citrate lyase subunit beta / citryl-CoA lyase	4.1.3.6 4.1.3.34	Environmental Information Processing; Signal transduction; Two-component system [PATH:ko02020]
HJWGM000856	99.73	0	mav:MAV_0342	K01958	PC, pyc	pyruvate carboxylase	6.4.1.1	Metabolism; Carbohydrate metabolism; Citrate cycle (TCA cycle) [PATH:ko00020]Metabolism; Carbohydrate metabolism; Pyruvate metabolism [PATH:ko00620]Metabolism; Energy metabolism; Carbon fixation pathways in prokaryotes [PATH:ko00720]Metabolism; Overview; Carbon metabolism [PATH:ko01200]Metabolism; Overview; Biosynthesis of amino acids [PATH:ko01230]
HJWGM000857	99.73	0	mav:MAV_0344	K01647	CS, gltA	citrate synthase	2.3.3.1	Metabolism; Carbohydrate metabolism; Citrate cycle (TCA cycle) [PATH:ko00020]Metabolism; Carbohydrate metabolism; Glyoxylate and dicarboxylate metabolism [PATH:ko00630]Metabolism; Overview; Carbon metabolism [PATH:ko01200]Metabolism; Overview; 2-Oxocarboxylic acid metabolism [PATH:ko01210]Metabolism; Overview; Biosynthesis of amino acids [PATH:ko01230]
HJWGM000858	98	0	mpa:MAP0296c	K03417	E4.1.3.30, prpB	methylisocitrate lyase	4.1.3.30	Metabolism; Carbohydrate metabolism; Propanoate metabolism [PATH:ko00640]
HJWGM000859	99	0	mpa:MAP0297c	K01720	E4.2.1.79, prpD	2-methylcitrate dehydratase	4.2.1.79	Metabolism; Carbohydrate metabolism; Propanoate metabolism [PATH:ko00640]
HJWGM000860	99.58	0	mpa:MAP0298	K07110	K07110	--	--	--
HJWGM000861	99.66	0	mpa:MAP0299c	K00852	E2.7.1.15, rbsK	ribokinase	2.7.1.15	Metabolism; Carbohydrate metabolism; Pentose phosphate pathway [PATH:ko00030]
HJWGM000862	98.78	0	mav:MAV_0349	K00058	serA, PHGDH	D-3-phosphoglycerate dehydrogenase	1.1.1.95	Metabolism; Amino acid metabolism; Glycine, serine and threonine metabolism [PATH:ko00260]Metabolism; Energy metabolism; Methane metabolism [PATH:ko00680]Metabolism; Overview; Carbon metabolism [PATH:ko01200]Metabolism; Overview; Biosynthesis of amino acids [PATH:ko01230]
HJWGM000864	40	1.00E-41	rha:RHA1_ro05832	K00100	E1.1.1.-	--	--	Metabolism; Carbohydrate metabolism; Fructose and mannose metabolism [PATH:ko00051]Metabolism; Xenobiotics biodegradation and metabolism; Bisphenol degradation [PATH:ko00363]Metabolism; Lipid metabolism; Linoleic acid metabolism [PATH:ko00591]Metabolism; Xenobiotics biodegradation and metabolism; Chloroalkane and chloroalkene degradation [PATH:ko00625]Metabolism; Carbohydrate metabolism; Butanoat…
HJWGM000866	59.26	4.00E-144	msm:MSMEG_5286	K00215	dapB	dihydrodipicolinate reductase	1.3.1.26	Metabolism; Amino acid metabolism; Lysine biosynthesis [PATH:ko00300]Metabolism; Overview; Biosynthesis of amino acids [PATH:ko01230]
HJWGM000868	71.96	0	mmc:Mmcs_4504	K00635	E2.3.1.20	diacylglycerol O-acyltransferase	2.3.1.20	Metabolism; Lipid metabolism; Glycerolipid metabolism [PATH:ko00561]
HJWGM000870	100	0	mav:MAV_0357	K01563	dhaA	haloalkane dehalogenase	3.8.1.5	Metabolism; Xenobiotics biodegradation and metabolism; Chlorocyclohexane and chlorobenzene degradation [PATH:ko00361]Metabolism; Xenobiotics biodegradation and metabolism; Chloroalkane and chloroalkene degradation [PATH:ko00625]
HJWGM000871	99.27	0	mav:MAV_0358	K00517	E1.14.-.-	--	--	Metabolism; Xenobiotics biodegradation and metabolism; Bisphenol degradation [PATH:ko00363]Metabolism; Xenobiotics biodegradation and metabolism; Polycyclic aromatic hydrocarbon degradation [PATH:ko00624]Metabolism; Xenobiotics biodegradation and metabolism; Aminobenzoate degradation [PATH:ko00627]Metabolism; Metabolism of terpenoids and polyketides; Limonene and pinene degradation [PATH:ko00903]…
HJWGM000874	99.45	0	mpa:MAP0341	K01971	E6.5.1.1, lig	DNA ligase (ATP)	6.5.1.1	Genetic Information Processing; Replication and repair; Base excision repair [PATH:ko03410]Genetic Information Processing; Replication and repair; Nucleotide excision repair [PATH:ko03420]Genetic Information Processing; Replication and repair; Mismatch repair [PATH:ko03430]Genetic Information Processing; Replication and repair; Non-homologous end-joining [PATH:ko03450]
HJWGM000875	100	0	mpa:MAP0340c	K01971	E6.5.1.1, lig	DNA ligase (ATP)	6.5.1.1	Genetic Information Processing; Replication and repair; Base excision repair [PATH:ko03410]Genetic Information Processing; Replication and repair; Nucleotide excision repair [PATH:ko03420]Genetic Information Processing; Replication and repair; Mismatch repair [PATH:ko03430]Genetic Information Processing; Replication and repair; Non-homologous end-joining [PATH:ko03450]
HJWGM000879	53	7.00E-157	mav:MAV_2138	K00517	E1.14.-.-	--	--	Metabolism; Xenobiotics biodegradation and metabolism; Bisphenol degradation [PATH:ko00363]Metabolism; Xenobiotics biodegradation and metabolism; Polycyclic aromatic hydrocarbon degradation [PATH:ko00624]Metabolism; Xenobiotics biodegradation and metabolism; Aminobenzoate degradation [PATH:ko00627]Metabolism; Metabolism of terpenoids and polyketides; Limonene and pinene degradation [PATH:ko00903]…
HJWGM000881	82.97	0	mbb:BCG_3785	K00540	E1.-.-.-	--	--	--
HJWGM000882	98.7	1.00E-142	mav:MAV_0369	K01066	E3.1.1.-	esterase / lipase	3.1.1.-	Metabolism; Xenobiotics biodegradation and metabolism; Bisphenol degradation [PATH:ko00363]Metabolism; Biosynthesis of other secondary metabolites; Tropane, piperidine and pyridine alkaloid biosynthesis [PATH:ko00960]
HJWGM000884	99.43	0	mav:MAV_0371	K00215	dapB	dihydrodipicolinate reductase	1.3.1.26	Metabolism; Amino acid metabolism; Lysine biosynthesis [PATH:ko00300]Metabolism; Overview; Biosynthesis of amino acids [PATH:ko01230]
HJWGM000890	76.22	1.00E-68	mmi:MMAR_5244	K14953	lpqH	ipoprotein LpqH	--	Human Diseases; Infectious diseases; Tuberculosis [PATH:ko05152]
HJWGM000895	99.18	0	mpa:MAP0322c	K02343	DPO3G, dnaX	DNA polymerase III subunit gamma/tau	2.7.7.7	Metabolism; Nucleotide metabolism; Purine metabolism [PATH:ko00230]Metabolism; Nucleotide metabolism; Pyrimidine metabolism [PATH:ko00240]Genetic Information Processing; Replication and repair; DNA replication [PATH:ko03030]Genetic Information Processing; Replication and repair; Mismatch repair [PATH:ko03430]Genetic Information Processing; Replication and repair; Homologous recombination [PATH:ko…
HJWGM000896	100	0	mav:MAV_0383	K00574	E2.1.1.79, cfa	cyclopropane-fatty-acyl-phospholipid synthase	2.1.1.79	--
HJWGM000899	100	2.00E-180	mpa:MAP0318	K01448	E3.5.1.28B, amiA, amiB, amiC	N-acetylmuramoyl-L-alanine amidase	3.5.1.28	--
HJWGM000900	100	7.00E-69	mav:MAV_0387	K09747	K09747	hypothetical protein	--	--
HJWGM000901	100	6.00E-142	mav:MAV_0388	K06187	recR	recombination protein RecR	--	Genetic Information Processing; Replication and repair; Homologous recombination [PATH:ko03440]
HJWGM000902	100	1.00E-165	mav:MAV_0389	K07009	K07009	--	--	--
HJWGM000903	42.2	1.00E-77	fra:Francci3_0282	K01976	E6.-.-.-	--	--	--
HJWGM000904	100	0	mpa:MAP0313c	K02342	DPO3E, dnaQ	DNA polymerase III subunit epsilon	2.7.7.7	Metabolism; Nucleotide metabolism; Purine metabolism [PATH:ko00230]Metabolism; Nucleotide metabolism; Pyrimidine metabolism [PATH:ko00240]Genetic Information Processing; Replication and repair; DNA replication [PATH:ko03030]Genetic Information Processing; Replication and repair; Mismatch repair [PATH:ko03430]Genetic Information Processing; Replication and repair; Homologous recombination [PATH:ko…
HJWGM000905	98.83	0	mav:MAV_0392	K01649	E2.3.3.13, leuA	2-isopropylmalate synthase	2.3.3.13	Metabolism; Amino acid metabolism; Valine, leucine and isoleucine biosynthesis [PATH:ko00290]Metabolism; Carbohydrate metabolism; Pyruvate metabolism [PATH:ko00620]Metabolism; Overview; 2-Oxocarboxylic acid metabolism [PATH:ko01210]Metabolism; Overview; Biosynthesis of amino acids [PATH:ko01230]
HJWGM000906	99.76	0	mpa:MAP0311c	K00928	E2.7.2.4, lysC	aspartate kinase	2.7.2.4	Metabolism; Amino acid metabolism; Glycine, serine and threonine metabolism [PATH:ko00260]Metabolism; Amino acid metabolism; Cysteine and methionine metabolism [PATH:ko00270]Metabolism; Amino acid metabolism; Lysine biosynthesis [PATH:ko00300]Metabolism; Overview; 2-Oxocarboxylic acid metabolism [PATH:ko01210]Metabolism; Overview; Biosynthesis of amino acids [PATH:ko01230]
HJWGM000907	99.7	0	mpa:MAP0310c	K00133	E1.2.1.11, asd	aspartate-semialdehyde dehydrogenase	1.2.1.11	Metabolism; Amino acid metabolism; Glycine, serine and threonine metabolism [PATH:ko00260]Metabolism; Amino acid metabolism; Cysteine and methionine metabolism [PATH:ko00270]Metabolism; Amino acid metabolism; Lysine biosynthesis [PATH:ko00300]Metabolism; Overview; 2-Oxocarboxylic acid metabolism [PATH:ko01210]Metabolism; Overview; Biosynthesis of amino acids [PATH:ko01230]
HJWGM000912	99.77	0	mav:MAV_0399	K01919	gshA	glutamate--cysteine ligase	6.3.2.2	Metabolism; Metabolism of other amino acids; Glutathione metabolism [PATH:ko00480]
HJWGM000914	98.71	3.00E-164	mav:MAV_0401	K07008	DUG3	glutamine amidotransferase	--	--
HJWGM000917	57.92	2.00E-74	mbb:BCG_0605c	K00599	E2.1.1.-	--	--	--
HJWGM000919	99.61	0	mav:MAV_0406	K00864	E2.7.1.30, glpK	glycerol kinase	2.7.1.30	Metabolism; Lipid metabolism; Glycerolipid metabolism [PATH:ko00561]Organismal Systems; Endocrine system; PPAR signaling pathway [PATH:ko03320]Organismal Systems; Environmental adaptation; Plant-pathogen interaction [PATH:ko04626]
HJWGM000925	99.39	0	mav:MAV_0412	K03924	moxR	MoxR-like ATPase	3.6.3.-	--
HJWGM000929	98.05	2.00E-102	mav:MAV_0416	K09117	K09117	hypothetical protein	--	--
HJWGM000930	99.82	0	mav:MAV_0417	K03833	selB	selenocysteine-specific elongation factor	--	--
HJWGM000931	99.77	0	mav:MAV_0418	K01042	selA	L-seryl-tRNA(Ser) seleniumtransferase	2.9.1.1	Metabolism; Metabolism of other amino acids; Selenocompound metabolism [PATH:ko00450]Genetic Information Processing; Translation; Aminoacyl-tRNA biosynthesis [PATH:ko00970]
HJWGM000932	99.7	0	mav:MAV_0420	K01008	E2.7.9.3, selD	selenide, water dikinase	2.7.9.3	Metabolism; Metabolism of other amino acids; Selenocompound metabolism [PATH:ko00450]
HJWGM000933	98.96	2.00E-140	mav:MAV_0421	K00123	E1.2.1.2A	formate dehydrogenase, alpha subunit	1.2.1.2
HJWGM000934	99.55	0	mav:MAV_0422	K00123	E1.2.1.2A	formate dehydrogenase, alpha subunit	1.2.1.2
HJWGM000935	99.69	0	mav:MAV_0423	K00124	E1.2.1.2B1	formate dehydrogenase, beta subunit	1.2.1.2	Metabolism; Carbohydrate metabolism; Glyoxylate and dicarboxylate metabolism [PATH:ko00630]Metabolism; Energy metabolism; Methane metabolism [PATH:ko00680]Metabolism; Overview; Carbon metabolism [PATH:ko01200]
HJWGM000937	49.05	3.00E-89	rha:RHA1_ro01290	K00320	mer	coenzyme F420-dependent N5,N10-methenyltetrahydromethanopterin reductase	1.5.99.11	Metabolism; Energy metabolism; Methane metabolism [PATH:ko00680]Metabolism; Overview; Carbon metabolism [PATH:ko01200]
HJWGM000938	99.46	3.00E-130	mpa:MAP0372	K05520	pfpI	protease I	3.2.-.-	--
HJWGM000939	47.24	8.00E-18	dra:DR_0245	K02493	hemK	methyltransferase	2.1.1.-	--
HJWGM000942	41.36	3.00E-131	mmc:Mmcs_0350	K00936	E2.7.3.-	--	--	--
HJWGM000943	98.95	2.00E-131	mav:MAV_0431	K05518	rsbX	negative regulator of sigma-B (phosphoserine phosphatase)	3.1.3.3	--
HJWGM000944	99.26	1.00E-91	mav:MAV_0432	K08282	E2.7.11.1	non-specific serine/threonine protein kinase	2.7.11.1	--
HJWGM000949	55.5	1.00E-69	rha:RHA1_ro00124	K01567	E3.-.-.-	--	--	--
HJWGM000952	100	2.00E-138	mav:MAV_0440	K07449	K07449	similar to archaeal holliday junction resolvase and Mrr protein	--	--
HJWGM000955	99.18	0	mav:MAV_0444	K01738	cysK	cysteine synthase A	2.5.1.47	Metabolism; Amino acid metabolism; Cysteine and methionine metabolism [PATH:ko00270]Metabolism; Energy metabolism; Sulfur metabolism [PATH:ko00920]Metabolism; Overview; Carbon metabolism [PATH:ko01200]Metabolism; Overview; Biosynthesis of amino acids [PATH:ko01230]
HJWGM000956	99.04	0	mav:MAV_0445	K07098	K07098	--	--	--
HJWGM000957	42.86	1.00E-173	sen:SACE_6352	K00777	E2.4.2.-	--	--	--
HJWGM000959	100	0	mav:MAV_0448	K01529	E3.6.1.-	--	--	--
HJWGM000960	100	0	mav:MAV_0449	K01529	E3.6.1.-	--	--	--
HJWGM000964	97.32	9.00E-149	mjl:Mjls_5205	K01420	fnr	CRP/FNR family transcriptional regulator, anaerobic regulatory protein	--	--
HJWGM000966	99.56	2.00E-166	mav:MAV_0455	K10773	NTH	endonuclease III	4.2.99.18	Genetic Information Processing; Replication and repair; Base excision repair [PATH:ko03410]
HJWGM000969	100	0	mav:MAV_0459	K01362	E3.4.21.-	--	--	--
HJWGM000970	81.17	0	mbb:BCG_3728	K01253	EPHX1	microsomal epoxide hydrolase	3.3.2.9	Metabolism; Xenobiotics biodegradation and metabolism; Metabolism of xenobiotics by cytochrome P450 [PATH:ko00980]Organismal Systems; Digestive system; Bile secretion [PATH:ko04976]Human Diseases; Cancers; Chemical carcinogenesis [PATH:ko05204]
HJWGM000972	99.1	7.00E-158	mav:MAV_0461	K01423	E3.4.-.-	--	--	Metabolism; Amino acid metabolism; Lysine degradation [PATH:ko00310]Metabolism; Metabolism of cofactors and vitamins; Biotin metabolism [PATH:ko00780]
HJWGM000973	99.23	0	mpa:MAP0407c	K01895	ACSS, acs	acetyl-CoA synthetase	6.2.1.1	Metabolism; Carbohydrate metabolism; Glycolysis / Gluconeogenesis [PATH:ko00010]Metabolism; Carbohydrate metabolism; Pyruvate metabolism [PATH:ko00620]Metabolism; Carbohydrate metabolism; Propanoate metabolism [PATH:ko00640]Metabolism; Energy metabolism; Methane metabolism [PATH:ko00680]Metabolism; Energy metabolism; Carbon fixation pathways in prokaryotes [PATH:ko00720]Metabolism; Overview; Carb…
HJWGM000975	99.44	0	mpa:MAP0409	K02035	ABC.PE.S	peptide/nickel transport system substrate-binding protein	--	--
HJWGM000976	100	0	mav:MAV_0465	K02033	ABC.PE.P	peptide/nickel transport system permease protein	--	--
HJWGM000977	100	0	mav:MAV_0466	K02034	ABC.PE.P1	peptide/nickel transport system permease protein	--	--
HJWGM000978	99.82	0	mav:MAV_0467	K02031	ABC.PE.A	peptide/nickel transport system ATP-binding protein	--	--
HJWGM000980	45.79	1.00E-81	cgl:NCgl0294	K01079	serB, PSPH	phosphoserine phosphatase	3.1.3.3	Metabolism; Amino acid metabolism; Glycine, serine and threonine metabolism [PATH:ko00260]Metabolism; Energy metabolism; Methane metabolism [PATH:ko00680]Metabolism; Overview; Carbon metabolism [PATH:ko01200]Metabolism; Overview; Biosynthesis of amino acids [PATH:ko01230]
HJWGM000982	99.43	0	mpa:MAP0416	K02283	cpaF, tadA	pilus assembly protein CpaF	--	--
HJWGM000989	99.87	0	mav:MAV_0515	K06877	K06877	--	--	--
HJWGM000990	100	1.00E-39	mav:MAV_0516	K03704	cspA	cold shock protein (beta-ribbon, CspA family)	--	--
HJWGM000992	99.89	0	mav:MAV_0519	K03168	topA	DNA topoisomerase I	5.99.1.2	--
HJWGM000993	100	0	mav:MAV_0518	K01768	E4.6.1.1	adenylate cyclase	4.6.1.1	Metabolism; Nucleotide metabolism; Purine metabolism [PATH:ko00230]Cellular Processes; Cell growth and death; Meiosis - yeast [PATH:ko04113]
HJWGM000994	99.25	0	mpa:MAP0427	K02341	DPO3D2, holB	DNA polymerase III subunit delta'	2.7.7.7	Metabolism; Nucleotide metabolism; Purine metabolism [PATH:ko00230]Metabolism; Nucleotide metabolism; Pyrimidine metabolism [PATH:ko00240]Genetic Information Processing; Replication and repair; DNA replication [PATH:ko03030]Genetic Information Processing; Replication and repair; Mismatch repair [PATH:ko03430]Genetic Information Processing; Replication and repair; Homologous recombination [PATH:ko…
HJWGM001005	41.33	4.00E-107	bac:BamMC406_4384	K01113	phoD	alkaline phosphatase D	3.1.3.1	Metabolism; Xenobiotics biodegradation and metabolism; Aminobenzoate degradation [PATH:ko00627]Metabolism; Metabolism of cofactors and vitamins; Folate biosynthesis [PATH:ko00790]Environmental Information Processing; Signal transduction; Two-component system [PATH:ko02020]
HJWGM001008	100	0	mav:MAV_3452	K01628	fucA	L-fuculose-phosphate aldolase	4.1.2.17	Metabolism; Carbohydrate metabolism; Fructose and mannose metabolism [PATH:ko00051]
HJWGM001009	99.66	0	mav:MAV_3450	K01714	dapA	dihydrodipicolinate synthase	4.2.1.52	Metabolism; Amino acid metabolism; Lysine biosynthesis [PATH:ko00300]Metabolism; Overview; Biosynthesis of amino acids [PATH:ko01230]
HJWGM001010	100	0	mav:MAV_3451	K07054	K07054	--	--	--
HJWGM001012	98.88	0	mav:MAV_3448	K00077	panE, apbA	2-dehydropantoate 2-reductase	1.1.1.169	Metabolism; Metabolism of cofactors and vitamins; Pantothenate and CoA biosynthesis [PATH:ko00770]
HJWGM001013	98.81	0	mpa:MAP1063	K01876	DARS, aspS	aspartyl-tRNA synthetase	6.1.1.12	Genetic Information Processing; Translation; Aminoacyl-tRNA biosynthesis [PATH:ko00970]
HJWGM001024	99.55	0	mav:MAV_3435	K07478	ycaJ	putative ATPase	--	--
HJWGM001028	99.89	0	mav:MAV_3431	K01872	AARS, alaS	alanyl-tRNA synthetase	6.1.1.7	Genetic Information Processing; Translation; Aminoacyl-tRNA biosynthesis [PATH:ko00970]
HJWGM001029	99.4	4.00E-109	mpa:MAP1078	K07447	ruvX	putative holliday junction resolvase	3.1.-.-	--
HJWGM001030	100	0	mpa:MAP1079	K07082	K07082	UPF0755 protein	--	--
HJWGM001031	99.62	0	mav:MAV_3428	K00014	aroE	shikimate dehydrogenase	1.1.1.25	Metabolism; Amino acid metabolism; Phenylalanine, tyrosine and tryptophan biosynthesis [PATH:ko00400]Metabolism; Overview; Biosynthesis of amino acids [PATH:ko01230]
HJWGM001032	100	8.00E-87	mav:MAV_3427	K02654	pilD, pppA	leader peptidase (prepilin peptidase) / N-methyltransferase	3.4.23.43 2.1.1.-	--
HJWGM001033	99.72	0	mav:MAV_3426	K04091	ssuD	alkanesulfonate monooxygenase	1.14.14.5	Metabolism; Energy metabolism; Sulfur metabolism [PATH:ko00920]
HJWGM001034	99.3	0	mav:MAV_3425	K00492	E1.14.13.-	--	--	Metabolism; Amino acid metabolism; Histidine metabolism [PATH:ko00340]Metabolism; Xenobiotics biodegradation and metabolism; Chlorocyclohexane and chlorobenzene degradation [PATH:ko00361]Metabolism; Xenobiotics biodegradation and metabolism; Bisphenol degradation [PATH:ko00363]Metabolism; Xenobiotics biodegradation and metabolism; Toluene degradation [PATH:ko00623]Metabolism; Xenobiotics biodegra…
HJWGM001036	40.73	4.00E-74	reh:H16_B1481	K00249	E1.3.99.3, ACADM, acd	acyl-CoA dehydrogenase	1.3.99.3	Metabolism; Lipid metabolism; Fatty acid degradation [PATH:ko00071]Metabolism; Amino acid metabolism; Valine, leucine and isoleucine degradation [PATH:ko00280]Metabolism; Metabolism of other amino acids; beta-Alanine metabolism [PATH:ko00410]Metabolism; Carbohydrate metabolism; Propanoate metabolism [PATH:ko00640]Metabolism; Overview; Carbon metabolism [PATH:ko01200]Metabolism; Overview; Fatty ac…
HJWGM001037	99.25	0	mpa:MAP1086	K02035	ABC.PE.S	peptide/nickel transport system substrate-binding protein	--	--
HJWGM001038	100	0	mav:MAV_3420	K02033	ABC.PE.P	peptide/nickel transport system permease protein	--	--
HJWGM001039	100	0	mav:MAV_3419	K02034	ABC.PE.P1	peptide/nickel transport system permease protein	--	--
HJWGM001040	99.81	0	mav:MAV_3418	K02031	ABC.PE.A	peptide/nickel transport system ATP-binding protein	--	--
HJWGM001041	99.5	0	mpa:MAP1091	K01736	E4.2.3.5, aroC	chorismate synthase	4.2.3.5	Metabolism; Amino acid metabolism; Phenylalanine, tyrosine and tryptophan biosynthesis [PATH:ko00400]Metabolism; Overview; Biosynthesis of amino acids [PATH:ko01230]
HJWGM001042	100	2.00E-120	mav:MAV_3416	K00891	E2.7.1.71, aroK, aroL	shikimate kinase	2.7.1.71	Metabolism; Amino acid metabolism; Phenylalanine, tyrosine and tryptophan biosynthesis [PATH:ko00400]Metabolism; Overview; Biosynthesis of amino acids [PATH:ko01230]
HJWGM001043	100	0	mpa:MAP1093	K01735	aroB	3-dehydroquinate synthase	4.2.3.4	Metabolism; Amino acid metabolism; Phenylalanine, tyrosine and tryptophan biosynthesis [PATH:ko00400]Metabolism; Overview; Biosynthesis of amino acids [PATH:ko01230]
HJWGM001044	100	2.00E-99	mav:MAV_3413	K03786	aroQ, qutE	3-dehydroquinate dehydratase II	4.2.1.10	Metabolism; Amino acid metabolism; Phenylalanine, tyrosine and tryptophan biosynthesis [PATH:ko00400]Metabolism; Overview; Biosynthesis of amino acids [PATH:ko01230]
HJWGM001046	99.46	0	mav:MAV_3412	K01423	E3.4.-.-	--	--	Metabolism; Amino acid metabolism; Lysine degradation [PATH:ko00310]Metabolism; Metabolism of cofactors and vitamins; Biotin metabolism [PATH:ko00780]
HJWGM001047	99.47	4.00E-136	mav:MAV_3411	K02356	efp	elongation factor P	--	--
HJWGM001048	99.36	9.00E-107	mav:MAV_3410	K03625	nusB	N utilization substance protein B	--	--
HJWGM001049	75.19	9.00E-50	mtc:MT2608	K03625	nusB	N utilization substance protein B	--	--
HJWGM001050	100	0	mav:MAV_3408	K01584	E4.1.1.19A, adi	arginine decarboxylase	4.1.1.19	Metabolism; Amino acid metabolism; Arginine and proline metabolism [PATH:ko00330]
HJWGM001052	41.72	3.00E-51	cfl:Cfla_0716	K02484	K02484	two-component system, OmpR family, sensor kinase	2.7.13.3	--
HJWGM001053	99.55	7.00E-160	mpa:MAP1102c	K02483	K02483	two-component system, OmpR family, response regulator	--	--
HJWGM001056	98.71	8.00E-162	mav:MAV_3402	K03710	K03710	GntR family transcriptional regulator	--	--
HJWGM001058	99.35	0	mav:MAV_3400	K02051	ABC.SN.S, ssuA, tauA	sulfonate/nitrate/taurine transport system substrate-binding protein	--	--
HJWGM001059	100	0	mav:MAV_3399	K02050	ABC.SN.P, ssuC, tauC	sulfonate/nitrate/taurine transport system permease protein	--	--
HJWGM001060	100	6.00E-174	mav:MAV_3398	K02049	ABC.SN.A, ssuB, tauB	sulfonate/nitrate/taurine transport system ATP-binding protein	--	--
HJWGM001064	99.47	7.00E-130	mpa:MAP1114	K02825	pyrR	pyrimidine operon attenuation protein / uracil phosphoribosyltransferase	2.4.2.9	Metabolism; Nucleotide metabolism; Pyrimidine metabolism [PATH:ko00240]
HJWGM001065	100	0	mav:MAV_3393	K00609	pyrB, PYR2	aspartate carbamoyltransferase catalytic subunit	2.1.3.2	Metabolism; Nucleotide metabolism; Pyrimidine metabolism [PATH:ko00240]Metabolism; Amino acid metabolism; Alanine, aspartate and glutamate metabolism [PATH:ko00250]
HJWGM001066	100	0	mav:MAV_3392	K01465	URA4, pyrC	dihydroorotase	3.5.2.3	Metabolism; Nucleotide metabolism; Pyrimidine metabolism [PATH:ko00240]
HJWGM001068	99.73	0	mav:MAV_3390	K01956	carA, CPA1	carbamoyl-phosphate synthase small subunit	6.3.5.5	Metabolism; Nucleotide metabolism; Pyrimidine metabolism [PATH:ko00240]Metabolism; Amino acid metabolism; Alanine, aspartate and glutamate metabolism [PATH:ko00250]
HJWGM001069	99.82	0	mpa:MAP1119	K01955	carB, CPA2	carbamoyl-phosphate synthase large subunit	6.3.5.5	Metabolism; Nucleotide metabolism; Pyrimidine metabolism [PATH:ko00240]Metabolism; Amino acid metabolism; Alanine, aspartate and glutamate metabolism [PATH:ko00250]
HJWGM001070	99.63	0	mpa:MAP1120	K01591	pyrF	orotidine-5'-phosphate decarboxylase	4.1.1.23	Metabolism; Nucleotide metabolism; Pyrimidine metabolism [PATH:ko00240]
HJWGM001073	99	1.00E-142	mav:MAV_3385	K00942	E2.7.4.8, gmk	guanylate kinase	2.7.4.8	Metabolism; Nucleotide metabolism; Purine metabolism [PATH:ko00230]
HJWGM001074	99.07	1.00E-72	mav:MAV_3384	K03060	rpoZ	DNA-directed RNA polymerase subunit omega	2.7.7.6	Metabolism; Nucleotide metabolism; Purine metabolism [PATH:ko00230]Metabolism; Nucleotide metabolism; Pyrimidine metabolism [PATH:ko00240]Genetic Information Processing; Transcription; RNA polymerase [PATH:ko03020]
HJWGM001075	99.29	0	mpa:MAP1125	K13038	coaBC, dfp	phosphopantothenoylcysteine decarboxylase / phosphopantothenate--cysteine ligase	4.1.1.36 6.3.2.5	Metabolism; Metabolism of cofactors and vitamins; Pantothenate and CoA biosynthesis [PATH:ko00770]
HJWGM001076	100	0	mpa:MAP1126	K00789	E2.5.1.6, metK	S-adenosylmethionine synthetase	2.5.1.6	Metabolism; Amino acid metabolism; Cysteine and methionine metabolism [PATH:ko00270]Metabolism; Overview; Biosynthesis of amino acids [PATH:ko01230]
HJWGM001077	93.15	0	mav:MAV_3378	K03379	E1.14.13.22	cyclohexanone monooxygenase	1.14.13.22	Metabolism; Xenobiotics biodegradation and metabolism; Caprolactam degradation [PATH:ko00930]Metabolism; Overview; Degradation of aromatic compounds [PATH:ko01220]
HJWGM001078	98.12	0	mav:MAV_3377	K01175	E3.1.-.-	--	--	--
HJWGM001080	98.81	0	mav:MAV_3375	K04066	priA	primosomal protein N' (replication factor Y) (superfamily II helicase)	3.6.4.-	Genetic Information Processing; Replication and repair; Homologous recombination [PATH:ko03440]
HJWGM001082	98.55	0	mav:MAV_3373	K00599	E2.1.1.-	--	--	--
HJWGM001083	99.37	0	mav:MAV_3372	K00604	MTFMT, fmt	methionyl-tRNA formyltransferase	2.1.2.9	Metabolism; Metabolism of cofactors and vitamins; One carbon pool by folate [PATH:ko00670]Genetic Information Processing; Translation; Aminoacyl-tRNA biosynthesis [PATH:ko00970]
HJWGM001084	99.54	0	mav:MAV_3371	K03500	rsmB, sun	ribosomal RNA small subunit methyltransferase B	2.1.1.-	--
HJWGM001085	100	2.00E-169	mav:MAV_3370	K01783	rpe, RPE	ribulose-phosphate 3-epimerase	5.1.3.1	Metabolism; Carbohydrate metabolism; Pentose phosphate pathway [PATH:ko00030]Metabolism; Carbohydrate metabolism; Pentose and glucuronate interconversions [PATH:ko00040]Metabolism; Energy metabolism; Carbon fixation in photosynthetic organisms [PATH:ko00710]Metabolism; Overview; Carbon metabolism [PATH:ko01200]Metabolism; Overview; Biosynthesis of amino acids [PATH:ko01230]
HJWGM001086	99.12	0	mav:MAV_3368	K11752	ribD	diaminohydroxyphosphoribosylaminopyrimidine deaminase / 5-amino-6-(5-phosphoribosylamino)uracil reductase	3.5.4.26 1.1.1.193	Metabolism; Metabolism of cofactors and vitamins; Riboflavin metabolism [PATH:ko00740]
HJWGM001088	100	4.00E-172	mpa:MAP1138c	K14954	lprG	lipoprotein LprG	--	Human Diseases; Infectious diseases; Tuberculosis [PATH:ko05152]
HJWGM001089	98.99	1.00E-138	mav:MAV_3366	K00793	ribE, RIB5	riboflavin synthase	2.5.1.9	Metabolism; Metabolism of cofactors and vitamins; Riboflavin metabolism [PATH:ko00740]
HJWGM001090	99.76	0	mav:MAV_3365	K14652	ribBA	3,4-dihydroxy 2-butanone 4-phosphate synthase / GTP cyclohydrolase II	4.1.99.12 3.5.4.25	Metabolism; Metabolism of cofactors and vitamins; Riboflavin metabolism [PATH:ko00740]
HJWGM001091	100	1.00E-110	mav:MAV_3364	K00794	ribH, RIB4	6,7-dimethyl-8-ribityllumazine synthase	2.5.1.78	Metabolism; Metabolism of cofactors and vitamins; Riboflavin metabolism [PATH:ko00740]
HJWGM001096	99.52	0	mav:MAV_3360	K03703	uvrC	excinuclease ABC subunit C	--	Genetic Information Processing; Replication and repair; Nucleotide excision repair [PATH:ko03420]
HJWGM001097	99.33	0	mav:MAV_3359	K06958	K06958	UPF0042 nucleotide-binding protein	--	--
HJWGM001099	99.69	0	mav:MAV_3357	K09762	K09762	hypothetical protein	--	--
HJWGM001104	43.04	1.00E-105	mjl:Mjls_3342	K00635	E2.3.1.20	diacylglycerol O-acyltransferase	2.3.1.20	Metabolism; Lipid metabolism; Glycerolipid metabolism [PATH:ko00561]
HJWGM001106	79.62	0	mbb:BCG_1487c	K01175	E3.1.-.-	--	--	--
HJWGM001107	99.07	0	mpa:MAP1159c	K00666	K00666	fatty-acyl-CoA synthase	6.2.1.-	--
HJWGM001111	79.91	0	mbb:BCG_1493	K00540	E1.-.-.-	--	--	--
HJWGM001112	99.71	0	mav:MAV_3341	K00134	GAPDH, gapA	glyceraldehyde 3-phosphate dehydrogenase	1.2.1.12	Metabolism; Carbohydrate metabolism; Glycolysis / Gluconeogenesis [PATH:ko00010]Metabolism; Energy metabolism; Carbon fixation in photosynthetic organisms [PATH:ko00710]Metabolism; Overview; Carbon metabolism [PATH:ko01200]Metabolism; Overview; Biosynthesis of amino acids [PATH:ko01230]Environmental Information Processing; Signal transduction; HIF-1 signaling pathway [PATH:ko04066]Human Diseases;…
HJWGM001113	100	0	mav:MAV_3340	K00927	PGK, pgk	phosphoglycerate kinase	2.7.2.3	Metabolism; Carbohydrate metabolism; Glycolysis / Gluconeogenesis [PATH:ko00010]Metabolism; Energy metabolism; Carbon fixation in photosynthetic organisms [PATH:ko00710]Metabolism; Overview; Carbon metabolism [PATH:ko01200]Metabolism; Overview; Biosynthesis of amino acids [PATH:ko01230]
HJWGM001114	99.62	0	mav:MAV_3339	K01803	TPI, tpiA	triosephosphate isomerase (TIM)	5.3.1.1	Metabolism; Carbohydrate metabolism; Glycolysis / Gluconeogenesis [PATH:ko00010]Metabolism; Carbohydrate metabolism; Fructose and mannose metabolism [PATH:ko00051]Metabolism; Carbohydrate metabolism; Inositol phosphate metabolism [PATH:ko00562]Metabolism; Energy metabolism; Carbon fixation in photosynthetic organisms [PATH:ko00710]Metabolism; Overview; Carbon metabolism [PATH:ko01200]Metabolism; …
HJWGM001115	100	7.00E-46	mav:MAV_3338	K03075	secG	preprotein translocase subunit SecG	--	Genetic Information Processing; Folding, sorting and degradation; Protein export [PATH:ko03060]Environmental Information Processing; Membrane transport; Bacterial secretion system [PATH:ko03070]
HJWGM001117	99.47	0	mpa:MAP1169	K01595	ppc	phosphoenolpyruvate carboxylase	4.1.1.31	Metabolism; Carbohydrate metabolism; Pyruvate metabolism [PATH:ko00620]Metabolism; Energy metabolism; Methane metabolism [PATH:ko00680]Metabolism; Energy metabolism; Carbon fixation in photosynthetic organisms [PATH:ko00710]Metabolism; Energy metabolism; Carbon fixation pathways in prokaryotes [PATH:ko00720]Metabolism; Overview; Carbon metabolism [PATH:ko01200]
HJWGM001119	99.39	0	mav:MAV_3334	K00100	E1.1.1.-	--	--	Metabolism; Carbohydrate metabolism; Fructose and mannose metabolism [PATH:ko00051]Metabolism; Xenobiotics biodegradation and metabolism; Bisphenol degradation [PATH:ko00363]Metabolism; Lipid metabolism; Linoleic acid metabolism [PATH:ko00591]Metabolism; Xenobiotics biodegradation and metabolism; Chloroalkane and chloroalkene degradation [PATH:ko00625]Metabolism; Carbohydrate metabolism; Butanoat…
HJWGM001120	56.35	3.00E-118	bbt:BBta_2481	K01463	E3.5.1.-	--	--	--
HJWGM001122	99.2	2.00E-177	mpa:MAP1174c	K01057	PGLS, pgl, devB	6-phosphogluconolactonase	3.1.1.31	Metabolism; Carbohydrate metabolism; Pentose phosphate pathway [PATH:ko00030]Metabolism; Overview; Carbon metabolism [PATH:ko01200]
HJWGM001124	99.81	0	mpa:MAP1176c	K00036	G6PD, zwf	glucose-6-phosphate 1-dehydrogenase	1.1.1.49	Metabolism; Carbohydrate metabolism; Pentose phosphate pathway [PATH:ko00030]Metabolism; Metabolism of other amino acids; Glutathione metabolism [PATH:ko00480]Metabolism; Overview; Carbon metabolism [PATH:ko01200]Human Diseases; Cancers; Central carbon metabolism in cancer [PATH:ko05230]
HJWGM001125	99.72	0	mpa:MAP1177c	K00616	E2.2.1.2, talA, talB	transaldolase	2.2.1.2	Metabolism; Carbohydrate metabolism; Pentose phosphate pathway [PATH:ko00030]Metabolism; Overview; Carbon metabolism [PATH:ko01200]Metabolism; Overview; Biosynthesis of amino acids [PATH:ko01230]
HJWGM001126	99.57	0	mav:MAV_3327	K00615	E2.2.1.1, tktA, tktB	transketolase	2.2.1.1	Metabolism; Carbohydrate metabolism; Pentose phosphate pathway [PATH:ko00030]Metabolism; Energy metabolism; Carbon fixation in photosynthetic organisms [PATH:ko00710]Metabolism; Metabolism of terpenoids and polyketides; Biosynthesis of ansamycins [PATH:ko01051]Metabolism; Overview; Carbon metabolism [PATH:ko01200]Metabolism; Overview; Biosynthesis of amino acids [PATH:ko01230]
HJWGM001127	99.31	0	mpa:MAP1179	K02301	cyoE	protoheme IX farnesyltransferase	2.5.1.-	Metabolism; Energy metabolism; Oxidative phosphorylation [PATH:ko00190]Metabolism; Metabolism of cofactors and vitamins; Porphyrin and chlorophyll metabolism [PATH:ko00860]
HJWGM001128	99.69	0	mpa:MAP1180c	K00344	E1.6.5.5, qor	NADPH2:quinone reductase	1.6.5.5	--
HJWGM001130	99.37	0	mav:MAV_3324	K02259	COX15	cytochrome c oxidase subunit XV assembly protein	--	Metabolism; Energy metabolism; Oxidative phosphorylation [PATH:ko00190]Metabolism; Metabolism of cofactors and vitamins; Porphyrin and chlorophyll metabolism [PATH:ko00860]Environmental Information Processing; Signal transduction; Two-component system [PATH:ko02020]
HJWGM001131	99.6	4.00E-168	mav:MAV_3322	K09686	ABC-2.AB.P	antibiotic transport system permease protein	--
HJWGM001132	100	0	mpa:MAP1184c	K09687	ABC-2.AB.A	antibiotic transport system ATP-binding protein	--
HJWGM001133	99.82	0	mav:MAV_3320	K14339	mptB	alpha-1,6-mannosyltransferase	2.4.1.-	--
HJWGM001135	100	0	mav:MAV_3318	K09014	sufB	Fe-S cluster assembly protein SufB	--	--
HJWGM001136	99.75	0	mav:MAV_3317	K09015	sufD	Fe-S cluster assembly protein SufD	--	--
HJWGM001137	100	0	mav:MAV_3316	K09013	sufC	Fe-S cluster assembly ATP-binding protein	--	--
HJWGM001138	99.03	0	mpa:MAP1190	K11717	sufS	cysteine desulfurase / selenocysteine lyase	2.8.1.7 4.4.1.16	Metabolism; Metabolism of other amino acids; Selenocompound metabolism [PATH:ko00450]
HJWGM001139	99.35	6.00E-111	mav:MAV_3314	K04488	iscU, nifU	nitrogen fixation protein NifU and related proteins	--	--
HJWGM001140	41.94	3.00E-12	cef:CE0670	K02612	paaD	phenylacetic acid degradation protein	--	Metabolism; Amino acid metabolism; Phenylalanine metabolism [PATH:ko00360]
HJWGM001144	99.84	0	mav:MAV_3309	K00257	E1.3.99.-	--	--	Metabolism; Metabolism of terpenoids and polyketides; Geraniol degradation [PATH:ko00281]
HJWGM001145	77.27	1.00E-54	mbb:BCG_1532	K00540	E1.-.-.-	--	--	--
HJWGM001146	99.63	0	mav:MAV_3307	K01692	E4.2.1.17, paaG	enoyl-CoA hydratase	4.2.1.17	Metabolism; Lipid metabolism; Fatty acid degradation [PATH:ko00071]Metabolism; Amino acid metabolism; Valine, leucine and isoleucine degradation [PATH:ko00280]Metabolism; Metabolism of terpenoids and polyketides; Geraniol degradation [PATH:ko00281]Metabolism; Amino acid metabolism; Lysine degradation [PATH:ko00310]Metabolism; Amino acid metabolism; Phenylalanine metabolism [PATH:ko00360]Metabolis…
HJWGM001147	68.32	0	fra:Francci3_1670	K06158	ABCF3	ATP-binding cassette, sub-family F, member 3	--	--
HJWGM001150	99.89	0	mav:MAV_3303	K01681	ACO, acnA	aconitate hydratase 1	4.2.1.3	Metabolism; Carbohydrate metabolism; Citrate cycle (TCA cycle) [PATH:ko00020]Metabolism; Carbohydrate metabolism; Glyoxylate and dicarboxylate metabolism [PATH:ko00630]Metabolism; Energy metabolism; Carbon fixation pathways in prokaryotes [PATH:ko00720]Metabolism; Overview; Carbon metabolism [PATH:ko01200]Metabolism; Overview; 2-Oxocarboxylic acid metabolism [PATH:ko01210]Metabolism; Overview; Bi…
HJWGM001154	100	0	mav:MAV_3299	K03924	moxR	MoxR-like ATPase	3.6.3.-	--
HJWGM001156	99.69	0	mav:MAV_3297	K07114	K07114	uncharacterized protein	--	--
HJWGM001158	99.22	0	mav:MAV_3295	K11610	mabA	beta-ketoacyl ACP reductase	1.1.1.100	--
HJWGM001159	100	0	mav:MAV_3294	K11611	inhA	enoyl ACP reductase	1.3.1.9	--
HJWGM001160	100	0	mav:MAV_3293	K01772	hemH, FECH	ferrochelatase	4.99.1.1	Metabolism; Metabolism of cofactors and vitamins; Porphyrin and chlorophyll metabolism [PATH:ko00860]
HJWGM001169	45.78	4.00E-59	afo:Afer_0558	K02483	K02483	two-component system, OmpR family, response regulator	--	--
HJWGM001173	100	0	mav:MAV_3278	K01847	MUT	methylmalonyl-CoA mutase	5.4.99.2	Metabolism; Amino acid metabolism; Valine, leucine and isoleucine degradation [PATH:ko00280]Metabolism; Carbohydrate metabolism; Glyoxylate and dicarboxylate metabolism [PATH:ko00630]Metabolism; Carbohydrate metabolism; Propanoate metabolism [PATH:ko00640]Metabolism; Energy metabolism; Carbon fixation pathways in prokaryotes [PATH:ko00720]Metabolism; Overview; Carbon metabolism [PATH:ko01200]
HJWGM001174	99.86	0	mav:MAV_3277	K01847	MUT	methylmalonyl-CoA mutase	5.4.99.2	Metabolism; Amino acid metabolism; Valine, leucine and isoleucine degradation [PATH:ko00280]Metabolism; Carbohydrate metabolism; Glyoxylate and dicarboxylate metabolism [PATH:ko00630]Metabolism; Carbohydrate metabolism; Propanoate metabolism [PATH:ko00640]Metabolism; Energy metabolism; Carbon fixation pathways in prokaryotes [PATH:ko00720]Metabolism; Overview; Carbon metabolism [PATH:ko01200]
HJWGM001175	100	0	mav:MAV_3276	K07588	argK	LAO/AO transport system kinase	2.7.-.-	--
HJWGM001176	78.33	0	mbb:BCG_1560	K01175	E3.1.-.-	--	--	--
HJWGM001180	99.71	0	mav:MAV_3269	K01784	galE, GALE	UDP-glucose 4-epimerase	5.1.3.2	Metabolism; Carbohydrate metabolism; Galactose metabolism [PATH:ko00052]Metabolism; Carbohydrate metabolism; Amino sugar and nucleotide sugar metabolism [PATH:ko00520]
HJWGM001182	99.63	0	mav:MAV_3266	K05303	E2.1.1.101	macrocin O-methyltransferase	2.1.1.101	--
HJWGM001183	100	0	mav:MAV_3265	K01043	E2.-.-.-	--	--	--
HJWGM001184	98.23	0	mav:MAV_3262	K01043	E2.-.-.-	--	--	--
HJWGM001185	99.25	0	mav:MAV_3261	K05303	E2.1.1.101	macrocin O-methyltransferase	2.1.1.101	--
HJWGM001186	49.79	7.00E-82	bxe:Bxe_A3043	K05303	E2.1.1.101	macrocin O-methyltransferase	2.1.1.101	--
HJWGM001187	44.64	5.00E-59	shg:Sph21_2177	K07124	K07124	--	--	--
HJWGM001188	98.56	0	mav:MAV_3258	K01043	E2.-.-.-	--	--	--
HJWGM001190	56.39	0	gur:Gura_2308	K00012	UGDH, ugd	UDPglucose 6-dehydrogenase	1.1.1.22	Metabolism; Carbohydrate metabolism; Pentose and glucuronate interconversions [PATH:ko00040]Metabolism; Carbohydrate metabolism; Ascorbate and aldarate metabolism [PATH:ko00053]Metabolism; Carbohydrate metabolism; Starch and sucrose metabolism [PATH:ko00500]Metabolism; Carbohydrate metabolism; Amino sugar and nucleotide sugar metabolism [PATH:ko00520]
HJWGM001192	99.42	0	mpa:MAP1231	K01711	E4.2.1.47, gmd	GDPmannose 4,6-dehydratase	4.2.1.47	Metabolism; Carbohydrate metabolism; Fructose and mannose metabolism [PATH:ko00051]Metabolism; Carbohydrate metabolism; Amino sugar and nucleotide sugar metabolism [PATH:ko00520]
HJWGM001193	99.61	0	mpa:MAP1232	K02377	E1.1.1.271, fcl	GDP-L-fucose synthase	1.1.1.271	Metabolism; Carbohydrate metabolism; Fructose and mannose metabolism [PATH:ko00051]Metabolism; Carbohydrate metabolism; Amino sugar and nucleotide sugar metabolism [PATH:ko00520]
HJWGM001198	100	7.00E-176	mpa:MAP1236c	K09686	ABC-2.AB.P	antibiotic transport system permease protein	--
HJWGM001199	99.59	5.00E-173	mpa:MAP1237c	K09686	ABC-2.AB.P	antibiotic transport system permease protein	--
HJWGM001200	98.73	0	mpa:MAP1238c	K09687	ABC-2.AB.A	antibiotic transport system ATP-binding protein	--
HJWGM001201	99.16	0	mav:MAV_3249	K06994	K06994	putative drug exporter of the RND superfamily	--	--
HJWGM001202	63.59	0	mpa:MAP1239c	K06994	K06994	putative drug exporter of the RND superfamily	--	--
HJWGM001204	97.37	2.00E-50	mav:MAV_3245	K05375	mbtH	MbtH protein	--	--
HJWGM001205	99.44	0	mav:MAV_3244	K00540	E1.-.-.-	--	--	--
HJWGM001206	99.88	0	mav:MAV_3243	K01780	E5.1.1.-	--	--	--
HJWGM001207	58.91	0	mav:MAV_3244	K00540	E1.-.-.-	--	--	--
HJWGM001208	99.47	2.00E-135	mav:MAV_3238	K01607	pcaC	4-carboxymuconolactone decarboxylase	4.1.1.44	Metabolism; Xenobiotics biodegradation and metabolism; Benzoate degradation [PATH:ko00362]Metabolism; Overview; Degradation of aromatic compounds [PATH:ko01220]
HJWGM001209	47.37	2.00E-100	rha:RHA1_ro04690	K00459	E1.13.12.16	nitronate monooxygenase	1.13.12.16	Metabolism; Energy metabolism; Nitrogen metabolism [PATH:ko00910]
HJWGM001211	99.53	0	mav:MAV_3235	K01870	IARS, ileS	isoleucyl-tRNA synthetase	6.1.1.5	Genetic Information Processing; Translation; Aminoacyl-tRNA biosynthesis [PATH:ko00970]
HJWGM001212	99.57	0	mpa:MAP1248	K02346	DPO4, dinB	DNA polymerase IV	2.7.7.7	--
HJWGM001213	99.04	0	mav:MAV_3233	K01424	E3.5.1.1, ansA, ansB	L-asparaginase	3.5.1.1	Metabolism; Amino acid metabolism; Alanine, aspartate and glutamate metabolism [PATH:ko00250]Metabolism; Metabolism of other amino acids; Cyanoamino acid metabolism [PATH:ko00460]
HJWGM001214	99.46	1.00E-125	mpa:MAP1250	K03101	lspA	signal peptidase II	3.4.23.36	Genetic Information Processing; Folding, sorting and degradation; Protein export [PATH:ko03060]
HJWGM001215	100	0	mpa:MAP1251	K06180	rluD	ribosomal large subunit pseudouridine synthase D	5.4.99.12	--
HJWGM001217	68.18	1.00E-66	mra:MRA_0807	K07486	K07486	transposase	--	--
HJWGM001218	100	2.00E-94	mav:MAV_3228	K06886	glbN	hemoglobin	--	--
HJWGM001219	99.7	0	mav:MAV_3227	K00540	E1.-.-.-	--	--	--
HJWGM001220	99.25	0	mav:MAV_3226	K07124	K07124	--	--	--
HJWGM001222	99.75	0	mpa:MAP1257	K02337	DPO3A1, dnaE	DNA polymerase III subunit alpha	2.7.7.7	Metabolism; Nucleotide metabolism; Purine metabolism [PATH:ko00230]Metabolism; Nucleotide metabolism; Pyrimidine metabolism [PATH:ko00240]Genetic Information Processing; Replication and repair; DNA replication [PATH:ko03030]Genetic Information Processing; Replication and repair; Mismatch repair [PATH:ko03430]Genetic Information Processing; Replication and repair; Homologous recombination [PATH:ko…
HJWGM001223	41.49	1.00E-12	amd:AMED_2276	K07006	K07006	--	--	--
HJWGM001224	97.83	7.00E-93	mav:MAV_3222	K08365	merR	MerR family transcriptional regulator, mercuric resistance operon regulatory protein	--	--
HJWGM001225	99.67	0	mav:MAV_3221	K01913	E6.2.1.-	--	--	Metabolism; Xenobiotics biodegradation and metabolism; Aminobenzoate degradation [PATH:ko00627]Metabolism; Metabolism of terpenoids and polyketides; Limonene and pinene degradation [PATH:ko00903]Metabolism; Xenobiotics biodegradation and metabolism; Caprolactam degradation [PATH:ko00930]Metabolism; Biosynthesis of other secondary metabolites; Tropane, piperidine and pyridine alkaloid biosynthesis…
HJWGM001227	99.55	0	mpa:MAP1261	K00631	plsB	glycerol-3-phosphate O-acyltransferase	2.3.1.15	Metabolism; Lipid metabolism; Glycerolipid metabolism [PATH:ko00561]Metabolism; Lipid metabolism; Glycerophospholipid metabolism [PATH:ko00564]
HJWGM001230	99.77	0	mav:MAV_3217	K01754	E4.3.1.19, ilvA, tdcB	threonine dehydratase	4.3.1.19	Metabolism; Amino acid metabolism; Glycine, serine and threonine metabolism [PATH:ko00260]Metabolism; Amino acid metabolism; Valine, leucine and isoleucine biosynthesis [PATH:ko00290]Metabolism; Overview; Carbon metabolism [PATH:ko01200]Metabolism; Overview; Biosynthesis of amino acids [PATH:ko01230]
HJWGM001232	98.64	3.00E-151	mav:MAV_3215	K07005	K07005	--	--	--
HJWGM001235	99.32	0	mav:MAV_3212	K01236	E3.2.1.141	maltooligosyltrehalose trehalohydrolase	3.2.1.141	Metabolism; Carbohydrate metabolism; Starch and sucrose metabolism [PATH:ko00500]
HJWGM001236	100	0	mav:MAV_3211	K06044	E5.4.99.15, treY, glgY	(1->4)-alpha-D-glucan 1-alpha-D-glucosylmutase	5.4.99.15	Metabolism; Carbohydrate metabolism; Starch and sucrose metabolism [PATH:ko00500]
HJWGM001237	100	0	mav:MAV_3210	K02438	glgX	glycogen operon protein GlgX	3.2.1.-	Metabolism; Carbohydrate metabolism; Starch and sucrose metabolism [PATH:ko00500]
HJWGM001241	99.32	0	mav:MAV_3206	K00833	E2.6.1.62, bioA	adenosylmethionine-8-amino-7-oxononanoate aminotransferase	2.6.1.62	Metabolism; Metabolism of cofactors and vitamins; Biotin metabolism [PATH:ko00780]
HJWGM001242	98.69	0	mpa:MAP1275	K00652	bioF	8-amino-7-oxononanoate synthase	2.3.1.47	Metabolism; Metabolism of cofactors and vitamins; Biotin metabolism [PATH:ko00780]
HJWGM001243	99.57	3.00E-158	mpa:MAP1276	K01935	bioD	dethiobiotin synthetase	6.3.3.3	Metabolism; Metabolism of cofactors and vitamins; Biotin metabolism [PATH:ko00780]
HJWGM001246	65.87	0	mbt:JTY_2448	K05345	E4.6.1.-	putative cyclase	4.6.1.-	--
HJWGM001251	99.71	0	mav:MAV_3196	K01012	E2.8.1.6, bioB	biotin synthetase	2.8.1.6	Metabolism; Metabolism of cofactors and vitamins; Biotin metabolism [PATH:ko00780]
HJWGM001254	67.34	0	mjl:Mjls_3087	K01046	E3.1.1.3	triacylglycerol lipase	3.1.1.3	Metabolism; Lipid metabolism; Glycerolipid metabolism [PATH:ko00561]
HJWGM001255	58.12	2.00E-89	ami:Amir_5731	K03574	MUTT, NUDT1, MTH1	7,8-dihydro-8-oxoguanine triphosphatase	3.6.1.-	--
HJWGM001256	99.43	0	mav:MAV_3191	K03517	nadA	quinolinate synthase	2.5.1.72	Metabolism; Metabolism of cofactors and vitamins; Nicotinate and nicotinamide metabolism [PATH:ko00760]
HJWGM001257	99.43	0	mav:MAV_3190	K00278	nadB	L-aspartate oxidase	1.4.3.16	Metabolism; Amino acid metabolism; Alanine, aspartate and glutamate metabolism [PATH:ko00250]Metabolism; Metabolism of cofactors and vitamins; Nicotinate and nicotinamide metabolism [PATH:ko00760]
HJWGM001258	100	0	mav:MAV_3189	K00767	E2.4.2.19, nadC	nicotinate-nucleotide pyrophosphorylase (carboxylating)	2.4.2.19	Metabolism; Metabolism of cofactors and vitamins; Nicotinate and nicotinamide metabolism [PATH:ko00760]
HJWGM001260	99.56	0	mav:MAV_3187	K00013	hisD	histidinol dehydrogenase	1.1.1.23	Metabolism; Amino acid metabolism; Histidine metabolism [PATH:ko00340]Metabolism; Overview; Biosynthesis of amino acids [PATH:ko01230]
HJWGM001261	99.25	0	mav:MAV_3186	K00817	hisC	histidinol-phosphate aminotransferase	2.6.1.9	Metabolism; Amino acid metabolism; Histidine metabolism [PATH:ko00340]Metabolism; Amino acid metabolism; Tyrosine metabolism [PATH:ko00350]Metabolism; Amino acid metabolism; Phenylalanine metabolism [PATH:ko00360]Metabolism; Amino acid metabolism; Phenylalanine, tyrosine and tryptophan biosynthesis [PATH:ko00400]Metabolism; Biosynthesis of other secondary metabolites; Novobiocin biosynthesis [PAT…
HJWGM001262	99.52	9.00E-149	mav:MAV_3185	K01693	E4.2.1.19, hisB	imidazoleglycerol-phosphate dehydratase	4.2.1.19	Metabolism; Amino acid metabolism; Histidine metabolism [PATH:ko00340]Metabolism; Overview; Biosynthesis of amino acids [PATH:ko01230]
HJWGM001263	99.51	3.00E-148	mav:MAV_3184	K02501	hisH	glutamine amidotransferase	2.4.2.-	Metabolism; Amino acid metabolism; Histidine metabolism [PATH:ko00340]Metabolism; Overview; Biosynthesis of amino acids [PATH:ko01230]
HJWGM001264	99.59	1.00E-168	mav:MAV_3183	K01814	E5.3.1.16, hisA	phosphoribosylformimino-5-aminoimidazole carboxamide ribotide isomerase	5.3.1.16	Metabolism; Amino acid metabolism; Histidine metabolism [PATH:ko00340]Metabolism; Overview; Biosynthesis of amino acids [PATH:ko01230]
HJWGM001265	100	0	mav:MAV_3182	K01092	E3.1.3.25, IMPA, suhB	myo-inositol-1(or 4)-monophosphatase	3.1.3.25	Metabolism; Biosynthesis of other secondary metabolites; Streptomycin biosynthesis [PATH:ko00521]Metabolism; Carbohydrate metabolism; Inositol phosphate metabolism [PATH:ko00562]Environmental Information Processing; Signal transduction; Phosphatidylinositol signaling system [PATH:ko04070]
HJWGM001266	100	0	mav:MAV_3181	K02500	hisF	cyclase	4.1.3.-	Metabolism; Amino acid metabolism; Histidine metabolism [PATH:ko00340]Metabolism; Overview; Biosynthesis of amino acids [PATH:ko01230]
HJWGM001267	100	1.00E-80	mav:MAV_3180	K01496	hisI	phosphoribosyl-AMP cyclohydrolase	3.5.4.19	Metabolism; Amino acid metabolism; Histidine metabolism [PATH:ko00340]Metabolism; Overview; Biosynthesis of amino acids [PATH:ko01230]
HJWGM001268	100	0	mav:MAV_3179	K07300	chaA	Ca2+:H+ antiporter	--	--
HJWGM001269	100	4.00E-107	mav:MAV_3178	K03564	BCP, PRXQ, DOT5	peroxiredoxin Q/BCP	1.11.1.15	--
HJWGM001270	99.41	0	mav:MAV_3177	K01657	trpE	anthranilate synthase component I	4.1.3.27	Metabolism; Amino acid metabolism; Phenylalanine, tyrosine and tryptophan biosynthesis [PATH:ko00400]Metabolism; Overview; Biosynthesis of amino acids [PATH:ko01230]
HJWGM001272	100	0	mav:MAV_3175	K01609	trpC	indole-3-glycerol phosphate synthase	4.1.1.48	Metabolism; Amino acid metabolism; Phenylalanine, tyrosine and tryptophan biosynthesis [PATH:ko00400]Metabolism; Overview; Biosynthesis of amino acids [PATH:ko01230]
HJWGM001273	99.76	0	mav:MAV_3174	K01696	E4.2.1.20B, trpB	tryptophan synthase beta chain	4.2.1.20	Metabolism; Amino acid metabolism; Glycine, serine and threonine metabolism [PATH:ko00260]Metabolism; Amino acid metabolism; Phenylalanine, tyrosine and tryptophan biosynthesis [PATH:ko00400]Metabolism; Overview; Biosynthesis of amino acids [PATH:ko01230]
HJWGM001274	99.63	0	mav:MAV_3173	K01695	trpA	tryptophan synthase alpha chain	4.2.1.20	Metabolism; Amino acid metabolism; Glycine, serine and threonine metabolism [PATH:ko00260]Metabolism; Amino acid metabolism; Phenylalanine, tyrosine and tryptophan biosynthesis [PATH:ko00400]Metabolism; Overview; Biosynthesis of amino acids [PATH:ko01230]
HJWGM001277	100	0	mpa:MAP1310	K00873	PK, pyk	pyruvate kinase	2.7.1.40	Metabolism; Carbohydrate metabolism; Glycolysis / Gluconeogenesis [PATH:ko00010]Metabolism; Nucleotide metabolism; Purine metabolism [PATH:ko00230]Metabolism; Carbohydrate metabolism; Pyruvate metabolism [PATH:ko00620]Metabolism; Overview; Carbon metabolism [PATH:ko01200]Metabolism; Overview; Biosynthesis of amino acids [PATH:ko01230]Human Diseases; Endocrine and metabolic diseases; Type II diabe…
HJWGM001278	98.67	0	mpa:MAP1311	K10805	tesB	acyl-CoA thioesterase II	3.1.2.-	Metabolism; Lipid metabolism; Biosynthesis of unsaturated fatty acids [PATH:ko01040]
HJWGM001280	97.68	0	mpa:MAP1313c	K06148	ABCC-BAC	ATP-binding cassette, subfamily C, bacterial	--	Environmental Information Processing; Membrane transport; ABC transporters [PATH:ko02010]
HJWGM001281	98.52	0	mav:MAV_3166	K06148	ABCC-BAC	ATP-binding cassette, subfamily C, bacterial	--	Environmental Information Processing; Membrane transport; ABC transporters [PATH:ko02010]
HJWGM001282	100	0	mav:MAV_3165	K00426	cydB	cytochrome bd-I oxidase subunit II	1.10.3.-	Metabolism; Energy metabolism; Oxidative phosphorylation [PATH:ko00190]Environmental Information Processing; Signal transduction; Two-component system [PATH:ko02020]
HJWGM001283	99.39	0	mav:MAV_3164	K00425	cydA	cytochrome bd-I oxidase subunit I	1.10.3.-	Metabolism; Energy metabolism; Oxidative phosphorylation [PATH:ko00190]Environmental Information Processing; Signal transduction; Two-component system [PATH:ko02020]
HJWGM001285	99.76	0	mpa:MAP1318c	K01768	E4.6.1.1	adenylate cyclase	4.6.1.1	Metabolism; Nucleotide metabolism; Purine metabolism [PATH:ko00230]Cellular Processes; Cell growth and death; Meiosis - yeast [PATH:ko04113]
HJWGM001286	100	6.00E-133	mav:MAV_3158	K07183	nasT	response regulator NasT	--	--
HJWGM001288	80.56	4.00E-74	mra:MRA_1638	K07068	K07068	--	--	--
HJWGM001289	99.67	0	mav:MAV_3155	K02335	DPO1, polA	DNA polymerase I	2.7.7.7	Metabolism; Nucleotide metabolism; Purine metabolism [PATH:ko00230]Metabolism; Nucleotide metabolism; Pyrimidine metabolism [PATH:ko00240]Genetic Information Processing; Replication and repair; DNA replication [PATH:ko03030]Genetic Information Processing; Replication and repair; Base excision repair [PATH:ko03410]Genetic Information Processing; Replication and repair; Nucleotide excision repair […
HJWGM001291	98.43	0	mpa:MAP1324	K00464	E1.13.11.43	lignostilbene-alpha,beta-dioxygenase	1.13.11.43	--
HJWGM001292	100	0	mav:MAV_3152	K02945	RP-S1, rpsA	small subunit ribosomal protein S1	--	Genetic Information Processing; Translation; Ribosome [PATH:ko03010]
HJWGM001293	99.51	0	mav:MAV_3151	K00859	coaE	dephospho-CoA kinase	2.7.1.24	Metabolism; Metabolism of cofactors and vitamins; Pantothenate and CoA biosynthesis [PATH:ko00770]
HJWGM001295	98.85	0	mpa:MAP1328c	K10563	mutM, fpg	formamidopyrimidine-DNA glycosylase	3.2.2.23 4.2.99.18	Genetic Information Processing; Replication and repair; Base excision repair [PATH:ko03410]
HJWGM001296	98.8	0	mav:MAV_3148	K01971	E6.5.1.1, lig	DNA ligase (ATP)	6.5.1.1	Genetic Information Processing; Replication and repair; Base excision repair [PATH:ko03410]Genetic Information Processing; Replication and repair; Nucleotide excision repair [PATH:ko03420]Genetic Information Processing; Replication and repair; Mismatch repair [PATH:ko03430]Genetic Information Processing; Replication and repair; Non-homologous end-joining [PATH:ko03450]
HJWGM001297	98.7	3.00E-106	mav:MAV_3147	K09146	K09146	hypothetical protein	--	--
HJWGM001299	98.81	0	mav:MAV_3145	K08884	K08884	serine/threonine protein kinase, bacterial	2.7.11.1	--
HJWGM001301	60.33	6.00E-62	mlb:MLBr_00678	K07486	K07486	transposase	--	--
HJWGM001302	100	0	mpa:MAP1335	K03702	uvrB	excinuclease ABC subunit B	--	Genetic Information Processing; Replication and repair; Nucleotide excision repair [PATH:ko03420]
HJWGM001304	100	5.00E-166	mav:MAV_3139	K07507	mgtC	putative Mg2+ transporter-C (MgtC) family protein	--	--
HJWGM001305	98.59	0	mav:MAV_3138	K14340	K14340	mannosyltransferase	2.4.1.-	--
HJWGM001308	99.69	0	mav:MAV_3135	K03701	uvrA	excinuclease ABC subunit A	--	Genetic Information Processing; Replication and repair; Nucleotide excision repair [PATH:ko03420]
HJWGM001318	99.82	0	mpa:MAP1351c	K04567	KARS, lysS	lysyl-tRNA synthetase, class II	6.1.1.6	Genetic Information Processing; Translation; Aminoacyl-tRNA biosynthesis [PATH:ko00970]
HJWGM001319	99.42	1.00E-124	mav:MAV_3127	K02520	infC, MTIF3	translation initiation factor IF-3	--	--
HJWGM001320	100	1.00E-38	mav:MAV_3126	K02916	RP-L35, rpmI	large subunit ribosomal protein L35	--	Genetic Information Processing; Translation; Ribosome [PATH:ko03010]
HJWGM001321	100	5.00E-89	mpa:MAP1354	K02887	RP-L20, rplT	large subunit ribosomal protein L20	--	Genetic Information Processing; Translation; Ribosome [PATH:ko03010]
HJWGM001322	99.62	0	mav:MAV_3123	K03437	spoU	RNA methyltransferase, TrmH family	--	--
HJWGM001324	70.43	4.00E-125	mva:Mvan_3321	K01768	E4.6.1.1	adenylate cyclase	4.6.1.1	Metabolism; Nucleotide metabolism; Purine metabolism [PATH:ko00230]Cellular Processes; Cell growth and death; Meiosis - yeast [PATH:ko04113]
HJWGM001326	99.71	0	mav:MAV_3120	K01889	FARSA, pheS	phenylalanyl-tRNA synthetase alpha chain	6.1.1.20	Genetic Information Processing; Translation; Aminoacyl-tRNA biosynthesis [PATH:ko00970]
HJWGM001327	99.88	0	mav:MAV_3119	K01890	FARSB, pheT	phenylalanyl-tRNA synthetase beta chain	6.1.1.20	Genetic Information Processing; Translation; Aminoacyl-tRNA biosynthesis [PATH:ko00970]
HJWGM001328	100	0	mav:MAV_3118	K00145	argC	N-acetyl-gamma-glutamyl-phosphate/N-acetyl-gamma-aminoadipyl-phosphate reductase	1.2.1.38 1.2.1.-	Metabolism; Amino acid metabolism; Arginine and proline metabolism [PATH:ko00330]Metabolism; Overview; 2-Oxocarboxylic acid metabolism [PATH:ko01210]Metabolism; Overview; Biosynthesis of amino acids [PATH:ko01230]
HJWGM001329	99.75	0	mav:MAV_3117	K00620	argJ	glutamate N-acetyltransferase / amino-acid N-acetyltransferase	2.3.1.35 2.3.1.1	Metabolism; Amino acid metabolism; Arginine and proline metabolism [PATH:ko00330]Metabolism; Overview; 2-Oxocarboxylic acid metabolism [PATH:ko01210]Metabolism; Overview; Biosynthesis of amino acids [PATH:ko01230]
HJWGM001330	99.66	0	mav:MAV_3116	K00930	argB	acetylglutamate/acetylaminoadipate kinase	2.7.2.8 2.7.2.-	Metabolism; Amino acid metabolism; Arginine and proline metabolism [PATH:ko00330]Metabolism; Overview; 2-Oxocarboxylic acid metabolism [PATH:ko01210]Metabolism; Overview; Biosynthesis of amino acids [PATH:ko01230]
HJWGM001331	98.78	0	mav:MAV_3115	K00818	E2.6.1.11, argD	acetylornithine aminotransferase	2.6.1.11	Metabolism; Amino acid metabolism; Arginine and proline metabolism [PATH:ko00330]Metabolism; Overview; 2-Oxocarboxylic acid metabolism [PATH:ko01210]Metabolism; Overview; Biosynthesis of amino acids [PATH:ko01230]
HJWGM001332	99.68	0	mpa:MAP1365	K00611	OTC, argF, argI	ornithine carbamoyltransferase	2.1.3.3	Metabolism; Amino acid metabolism; Arginine and proline metabolism [PATH:ko00330]Metabolism; Overview; Biosynthesis of amino acids [PATH:ko01230]
HJWGM001333	100	9.00E-110	mpa:MAP1366	K03402	argR, ahrC	transcriptional regulator of arginine metabolism	--	--
HJWGM001334	100	0	mav:MAV_3112	K01940	E6.3.4.5, argG	argininosuccinate synthase	6.3.4.5	Metabolism; Amino acid metabolism; Alanine, aspartate and glutamate metabolism [PATH:ko00250]Metabolism; Amino acid metabolism; Arginine and proline metabolism [PATH:ko00330]Metabolism; Overview; Biosynthesis of amino acids [PATH:ko01230]
HJWGM001335	99.79	0	mpa:MAP1368	K01755	argH, ASL	argininosuccinate lyase	4.3.2.1	Metabolism; Amino acid metabolism; Alanine, aspartate and glutamate metabolism [PATH:ko00250]Metabolism; Amino acid metabolism; Arginine and proline metabolism [PATH:ko00330]Metabolism; Overview; Biosynthesis of amino acids [PATH:ko01230]
HJWGM001336	100	0	mpa:MAP1369	K00660	E2.3.1.74, bcsA	chalcone synthase	2.3.1.74	Metabolism; Biosynthesis of other secondary metabolites; Flavonoid biosynthesis [PATH:ko00941]Organismal Systems; Environmental adaptation; Circadian rhythm - plant [PATH:ko04712]
HJWGM001337	99.25	0	mav:MAV_3109	K12434	pks7	polyketide synthase 7	--	--
HJWGM001338	98.92	0	mav:MAV_3108	K10817	E2.3.1.94	erythronolide synthase	2.3.1.94	Metabolism; Metabolism of terpenoids and polyketides; Biosynthesis of 12-, 14- and 16-membered macrolides [PATH:ko00522]Metabolism; Metabolism of terpenoids and polyketides; Type I polyketide structures [PATH:ko01052]
HJWGM001339	62.91	0	mav:MAV_3108	K10817	E2.3.1.94	erythronolide synthase	2.3.1.94	Metabolism; Metabolism of terpenoids and polyketides; Biosynthesis of 12-, 14- and 16-membered macrolides [PATH:ko00522]Metabolism; Metabolism of terpenoids and polyketides; Type I polyketide structures [PATH:ko01052]
HJWGM001340	99.43	0	mav:MAV_3105	K00660	E2.3.1.74, bcsA	chalcone synthase	2.3.1.74	Metabolism; Biosynthesis of other secondary metabolites; Flavonoid biosynthesis [PATH:ko00941]Organismal Systems; Environmental adaptation; Circadian rhythm - plant [PATH:ko04712]
HJWGM001341	97.66	0	mav:MAV_3106	K00517	E1.14.-.-	--	--	Metabolism; Xenobiotics biodegradation and metabolism; Bisphenol degradation [PATH:ko00363]Metabolism; Xenobiotics biodegradation and metabolism; Polycyclic aromatic hydrocarbon degradation [PATH:ko00624]Metabolism; Xenobiotics biodegradation and metabolism; Aminobenzoate degradation [PATH:ko00627]Metabolism; Metabolism of terpenoids and polyketides; Limonene and pinene degradation [PATH:ko00903]…
HJWGM001351	99.8	0	mav:MAV_3089	K03822	K03822	putative long chain acyl-CoA synthase	6.2.1.-	--
HJWGM001352	57.41	6.00E-12	vok:COSY_0767	K09791	K09791	hypothetical protein	--	--
HJWGM001354	99.12	3.00E-159	mav:MAV_3086	K01992	ABC-2.P	ABC-2 type transport system permease protein	--	--
HJWGM001355	97.89	4.00E-167	mpa:MAP1393c	K01990	ABC-2.A	ABC-2 type transport system ATP-binding protein	--	--
HJWGM001356	99.53	0	mav:MAV_3084	K03320	TC.AMT	ammonium transporter, Amt family	--	--
HJWGM001357	99.02	3.00E-143	mav:MAV_3083	K03652	MPG	DNA-3-methyladenine glycosylase	3.2.2.21	Genetic Information Processing; Replication and repair; Base excision repair [PATH:ko03410]
HJWGM001358	99.76	0	mav:MAV_3082	K01866	YARS, tyrS	tyrosyl-tRNA synthetase	6.1.1.1	Genetic Information Processing; Translation; Aminoacyl-tRNA biosynthesis [PATH:ko00970]
HJWGM001363	100	0	mpa:MAP1401	K06442	tlyA	putative hemolysin	--	--
HJWGM001364	99.68	0	mpa:MAP1402	K00858	E2.7.1.23	NAD+ kinase	2.7.1.23	Metabolism; Metabolism of cofactors and vitamins; Nicotinate and nicotinamide metabolism [PATH:ko00760]
HJWGM001365	99.49	0	mav:MAV_3075	K03631	recN	DNA repair protein RecN (Recombination protein N)	--	--
HJWGM001368	99.66	0	mav:MAV_3072	K01937	E6.3.4.2, pyrG	CTP synthase	6.3.4.2	Metabolism; Nucleotide metabolism; Pyrimidine metabolism [PATH:ko00240]
HJWGM001369	99.52	5.00E-149	mav:MAV_3071	K01515	nudF	ADP-ribose pyrophosphatase	3.6.1.13	Metabolism; Nucleotide metabolism; Purine metabolism [PATH:ko00230]
HJWGM001370	100	0	mav:MAV_3070	K04763	xerD	integrase/recombinase XerD	--	--
HJWGM001371	100	0	mav:MAV_3069	K00545	COMT	catechol O-methyltransferase	2.1.1.6	Metabolism; Lipid metabolism; Steroid hormone biosynthesis [PATH:ko00140]Metabolism; Amino acid metabolism; Tyrosine metabolism [PATH:ko00350]Metabolism; Biosynthesis of other secondary metabolites; Betalain biosynthesis [PATH:ko00965]Organismal Systems; Nervous system; Dopaminergic synapse [PATH:ko04728]
HJWGM001372	100	0	mav:MAV_3068	K03496	parA, soj	chromosome partitioning protein	--	--
HJWGM001373	98.9	0	mav:MAV_3067	K05896	scpA	segregation and condensation protein A	--	--
HJWGM001374	99.57	4.00E-163	mav:MAV_3066	K06024	scpB	segregation and condensation protein B	--	--
HJWGM001375	100	2.00E-174	mav:MAV_3065	K06178	rluB	ribosomal large subunit pseudouridine synthase B	5.4.99.12	--
HJWGM001376	99.12	8.00E-156	mav:MAV_3064	K00945	cmk	cytidylate kinase	2.7.4.14	Metabolism; Nucleotide metabolism; Pyrimidine metabolism [PATH:ko00240]
HJWGM001377	99.79	0	mav:MAV_3063	K03977	engA	GTP-binding protein	--	--
HJWGM001381	77.46	8.00E-37	mav:MAV_3245	K05375	mbtH	MbtH protein	--	--
HJWGM001382	40.75	0	rha:RHA1_ro05452	K01776	E5.1.1.3, murI	glutamate racemase	5.1.1.3	Metabolism; Metabolism of other amino acids; D-Glutamine and D-glutamate metabolism [PATH:ko00471]
HJWGM001385	60.33	6.00E-62	mlb:MLBr_00678	K07486	K07486	transposase	--	--
HJWGM001387	44.12	1.00E-28	fal:FRAAL3541	K04091	ssuD	alkanesulfonate monooxygenase	1.14.14.5	Metabolism; Energy metabolism; Sulfur metabolism [PATH:ko00920]
HJWGM001391	54.89	1.00E-46	mbb:BCG_3029c	K00540	E1.-.-.-	--	--	--
HJWGM001392	42.49	8.00E-38	sen:SACE_1871	K00082	ribD2	5-amino-6-(5-phosphoribosylamino)uracil reductase	1.1.1.193	Metabolism; Metabolism of cofactors and vitamins; Riboflavin metabolism [PATH:ko00740]
HJWGM001395	100	0	mav:MAV_3054	K01920	E6.3.2.3, gshB	glutathione synthase	6.3.2.3	Metabolism; Metabolism of other amino acids; Glutathione metabolism [PATH:ko00480]
HJWGM001396	100	0	mav:MAV_3055	K01953	E6.3.5.4, asnB	asparagine synthase (glutamine-hydrolysing)	6.3.5.4	Metabolism; Amino acid metabolism; Alanine, aspartate and glutamate metabolism [PATH:ko00250]
HJWGM001397	68.9	0	mav:MAV_3243	K01780	E5.1.1.-	--	--	--
HJWGM001400	64.53	0	rha:RHA1_ro09040	K05898	E1.3.99.4	3-oxosteroid 1-dehydrogenase	1.3.99.4	Metabolism; Xenobiotics biodegradation and metabolism; Steroid degradation [PATH:ko00984]
HJWGM001401	63.22	2.00E-174	rha:RHA1_ro04538	K00492	E1.14.13.-	--	--	Metabolism; Amino acid metabolism; Histidine metabolism [PATH:ko00340]Metabolism; Xenobiotics biodegradation and metabolism; Chlorocyclohexane and chlorobenzene degradation [PATH:ko00361]Metabolism; Xenobiotics biodegradation and metabolism; Bisphenol degradation [PATH:ko00363]Metabolism; Xenobiotics biodegradation and metabolism; Toluene degradation [PATH:ko00623]Metabolism; Xenobiotics biodegra…
HJWGM001403	41.01	9.00E-59	rha:RHA1_ro10265	K00100	E1.1.1.-	--	--	Metabolism; Carbohydrate metabolism; Fructose and mannose metabolism [PATH:ko00051]Metabolism; Xenobiotics biodegradation and metabolism; Bisphenol degradation [PATH:ko00363]Metabolism; Lipid metabolism; Linoleic acid metabolism [PATH:ko00591]Metabolism; Xenobiotics biodegradation and metabolism; Chloroalkane and chloroalkene degradation [PATH:ko00625]Metabolism; Carbohydrate metabolism; Butanoat…
HJWGM001406	46.01	5.00E-72	rha:RHA1_ro09026	K01066	E3.1.1.-	esterase / lipase	3.1.1.-	Metabolism; Xenobiotics biodegradation and metabolism; Bisphenol degradation [PATH:ko00363]Metabolism; Biosynthesis of other secondary metabolites; Tropane, piperidine and pyridine alkaloid biosynthesis [PATH:ko00960]
HJWGM001410	70.41	7.00E-142	rha:RHA1_ro09007	K00100	E1.1.1.-	--	--	Metabolism; Carbohydrate metabolism; Fructose and mannose metabolism [PATH:ko00051]Metabolism; Xenobiotics biodegradation and metabolism; Bisphenol degradation [PATH:ko00363]Metabolism; Lipid metabolism; Linoleic acid metabolism [PATH:ko00591]Metabolism; Xenobiotics biodegradation and metabolism; Chloroalkane and chloroalkene degradation [PATH:ko00625]Metabolism; Carbohydrate metabolism; Butanoat…
HJWGM001413	50.34	2.00E-83	rha:RHA1_ro09036	K01066	E3.1.1.-	esterase / lipase	3.1.1.-	Metabolism; Xenobiotics biodegradation and metabolism; Bisphenol degradation [PATH:ko00363]Metabolism; Biosynthesis of other secondary metabolites; Tropane, piperidine and pyridine alkaloid biosynthesis [PATH:ko00960]
HJWGM001417	100	0	mav:MAV_3021	K00462	bphC	biphenyl-2,3-diol 1,2-dioxygenase	1.13.11.39	Metabolism; Xenobiotics biodegradation and metabolism; Chlorocyclohexane and chlorobenzene degradation [PATH:ko00361]Metabolism; Xenobiotics biodegradation and metabolism; Dioxin degradation [PATH:ko00621]Metabolism; Overview; Degradation of aromatic compounds [PATH:ko01220]
HJWGM001418	99.75	0	mav:MAV_3020	K00540	E1.-.-.-	--	--	--
HJWGM001420	52.42	2.00E-88	fre:Franean1_4489	K12466	E1.1.1.275	(+)-trans-carveol dehydrogenase	1.1.1.275	Metabolism; Metabolism of terpenoids and polyketides; Limonene and pinene degradation [PATH:ko00903]
HJWGM001421	99.63	0	mav:MAV_3018	K03379	E1.14.13.22	cyclohexanone monooxygenase	1.14.13.22	Metabolism; Xenobiotics biodegradation and metabolism; Caprolactam degradation [PATH:ko00930]Metabolism; Overview; Degradation of aromatic compounds [PATH:ko01220]
HJWGM001422	56.25	3.00E-102	rer:RER_04360	K12466	E1.1.1.275	(+)-trans-carveol dehydrogenase	1.1.1.275	Metabolism; Metabolism of terpenoids and polyketides; Limonene and pinene degradation [PATH:ko00903]
HJWGM001423	65.81	6.00E-122	tcu:Tcur_3522	K05714	mhpC	2-hydroxy-6-ketonona-2,4-dienedioic acid hydrolase	3.7.1.-	Metabolism; Amino acid metabolism; Phenylalanine metabolism [PATH:ko00360]Metabolism; Overview; Degradation of aromatic compounds [PATH:ko01220]
HJWGM001424	57.54	0	mjl:Mjls_3342	K00635	E2.3.1.20	diacylglycerol O-acyltransferase	2.3.1.20	Metabolism; Lipid metabolism; Glycerolipid metabolism [PATH:ko00561]
HJWGM001427	43.02	2.00E-55	dsy:DSY2660	K00059	fabG	3-oxoacyl-[acyl-carrier protein] reductase	1.1.1.100	Metabolism; Lipid metabolism; Fatty acid biosynthesis [PATH:ko00061]Metabolism; Metabolism of cofactors and vitamins; Biotin metabolism [PATH:ko00780]Metabolism; Lipid metabolism; Biosynthesis of unsaturated fatty acids [PATH:ko01040]Metabolism; Overview; Fatty acid metabolism [PATH:ko01212]
HJWGM001428	40.97	5.00E-63	mul:MUL_0204	K01175	E3.1.-.-	--	--	--
HJWGM001431	42.45	6.00E-91	nfa:nfa5320	K00257	E1.3.99.-	--	--	Metabolism; Metabolism of terpenoids and polyketides; Geraniol degradation [PATH:ko00281]
HJWGM001436	67.18	6.00E-59	msp:Mspyr1_18100	K07068	K07068	--	--	--
HJWGM001438	55.11	0	rha:RHA1_ro09035	K03379	E1.14.13.22	cyclohexanone monooxygenase	1.14.13.22	Metabolism; Xenobiotics biodegradation and metabolism; Caprolactam degradation [PATH:ko00930]Metabolism; Overview; Degradation of aromatic compounds [PATH:ko01220]
HJWGM001439	98.89	0	mpa:MAP1464	K00666	K00666	fatty-acyl-CoA synthase	6.2.1.-	--
HJWGM001442	99.73	0	mav:MAV_2971	K01423	E3.4.-.-	--	--	Metabolism; Amino acid metabolism; Lysine degradation [PATH:ko00310]Metabolism; Metabolism of cofactors and vitamins; Biotin metabolism [PATH:ko00780]
HJWGM001443	99.75	0	mav:MAV_2970	K01423	E3.4.-.-	--	--	Metabolism; Amino acid metabolism; Lysine degradation [PATH:ko00310]Metabolism; Metabolism of cofactors and vitamins; Biotin metabolism [PATH:ko00780]
HJWGM001444	61.74	5.00E-134	mbb:BCG_2280	K00540	E1.-.-.-	--	--	--
HJWGM001445	99.27	0	mav:MAV_2968	K00517	E1.14.-.-	--	--	Metabolism; Xenobiotics biodegradation and metabolism; Bisphenol degradation [PATH:ko00363]Metabolism; Xenobiotics biodegradation and metabolism; Polycyclic aromatic hydrocarbon degradation [PATH:ko00624]Metabolism; Xenobiotics biodegradation and metabolism; Aminobenzoate degradation [PATH:ko00627]Metabolism; Metabolism of terpenoids and polyketides; Limonene and pinene degradation [PATH:ko00903]…
HJWGM001450	60.17	9.00E-99	mab:MAB_2511	K03090	SIG3.3.2, sigB	RNA polymerase sigma-B factor	--	--
HJWGM001452	99.07	6.00E-154	mav:MAV_2961	K08095	E3.1.1.74	cutinase	3.1.1.74	--
HJWGM001454	56.99	0	rha:RHA1_ro01529	K01461	E3.5.1.82	N-acyl-D-glutamate deacylase	3.5.1.82	--
HJWGM001457	46.96	2.00E-97	pla:Plav_2485	K11927	rhlE	ATP-dependent RNA helicase RhlE	3.6.4.13	Genetic Information Processing; Folding, sorting and degradation; RNA degradation [PATH:ko03018]
HJWGM001458	51.82	2.00E-93	mjl:Mjls_4085	K01692	E4.2.1.17, paaG	enoyl-CoA hydratase	4.2.1.17	Metabolism; Lipid metabolism; Fatty acid degradation [PATH:ko00071]Metabolism; Amino acid metabolism; Valine, leucine and isoleucine degradation [PATH:ko00280]Metabolism; Metabolism of terpenoids and polyketides; Geraniol degradation [PATH:ko00281]Metabolism; Amino acid metabolism; Lysine degradation [PATH:ko00310]Metabolism; Amino acid metabolism; Phenylalanine metabolism [PATH:ko00360]Metabolis…
HJWGM001459	40.56	1.00E-120	rha:RHA1_ro02483	K05898	E1.3.99.4	3-oxosteroid 1-dehydrogenase	1.3.99.4	Metabolism; Xenobiotics biodegradation and metabolism; Steroid degradation [PATH:ko00984]
HJWGM001461	99.8	0	mav:MAV_2951	K01913	E6.2.1.-	--	--	Metabolism; Xenobiotics biodegradation and metabolism; Aminobenzoate degradation [PATH:ko00627]Metabolism; Metabolism of terpenoids and polyketides; Limonene and pinene degradation [PATH:ko00903]Metabolism; Xenobiotics biodegradation and metabolism; Caprolactam degradation [PATH:ko00930]Metabolism; Biosynthesis of other secondary metabolites; Tropane, piperidine and pyridine alkaloid biosynthesis…
HJWGM001462	48.35	3.00E-91	mjl:Mjls_4085	K01692	E4.2.1.17, paaG	enoyl-CoA hydratase	4.2.1.17	Metabolism; Lipid metabolism; Fatty acid degradation [PATH:ko00071]Metabolism; Amino acid metabolism; Valine, leucine and isoleucine degradation [PATH:ko00280]Metabolism; Metabolism of terpenoids and polyketides; Geraniol degradation [PATH:ko00281]Metabolism; Amino acid metabolism; Lysine degradation [PATH:ko00310]Metabolism; Amino acid metabolism; Phenylalanine metabolism [PATH:ko00360]Metabolis…
HJWGM001463	49.06	2.00E-06	fal:FRAAL3041	K00658	DLST, sucB	2-oxoglutarate dehydrogenase E2 component (dihydrolipoamide succinyltransferase)	2.3.1.61	Metabolism; Carbohydrate metabolism; Citrate cycle (TCA cycle) [PATH:ko00020]Metabolism; Amino acid metabolism; Lysine degradation [PATH:ko00310]Metabolism; Overview; Carbon metabolism [PATH:ko01200]
HJWGM001464	99.11	0	mpa:MAP1487c	K00162	PDHB, pdhB	pyruvate dehydrogenase E1 component subunit beta	1.2.4.1	Metabolism; Carbohydrate metabolism; Glycolysis / Gluconeogenesis [PATH:ko00010]Metabolism; Carbohydrate metabolism; Citrate cycle (TCA cycle) [PATH:ko00020]Metabolism; Carbohydrate metabolism; Pyruvate metabolism [PATH:ko00620]Metabolism; Overview; Carbon metabolism [PATH:ko01200]Environmental Information Processing; Signal transduction; HIF-1 signaling pathway [PATH:ko04066]Human Diseases; Canc…
HJWGM001465	98.18	0	mav:MAV_2947	K00161	PDHA, pdhA	pyruvate dehydrogenase E1 component subunit alpha	1.2.4.1	Metabolism; Carbohydrate metabolism; Glycolysis / Gluconeogenesis [PATH:ko00010]Metabolism; Carbohydrate metabolism; Citrate cycle (TCA cycle) [PATH:ko00020]Metabolism; Carbohydrate metabolism; Pyruvate metabolism [PATH:ko00620]Metabolism; Overview; Carbon metabolism [PATH:ko01200]Environmental Information Processing; Signal transduction; HIF-1 signaling pathway [PATH:ko04066]Human Diseases; Canc…
HJWGM001466	49.31	1.00E-74	mmi:MMAR_4754	K12466	E1.1.1.275	(+)-trans-carveol dehydrogenase	1.1.1.275	Metabolism; Metabolism of terpenoids and polyketides; Limonene and pinene degradation [PATH:ko00903]
HJWGM001467	43.98	3.00E-107	fal:FRAAL3129	K01796	E5.1.99.4, AMACR, mcr	alpha-methylacyl-CoA racemase	5.1.99.4	Metabolism; Lipid metabolism; Primary bile acid biosynthesis [PATH:ko00120]Cellular Processes; Transport and catabolism; Peroxisome [PATH:ko04146]
HJWGM001475	44.06	8.00E-50	fal:FRAAL3541	K04091	ssuD	alkanesulfonate monooxygenase	1.14.14.5	Metabolism; Energy metabolism; Sulfur metabolism [PATH:ko00920]
HJWGM001476	99.72	0	mav:MAV_2934	K00705	malQ	4-alpha-glucanotransferase	2.4.1.25	Metabolism; Carbohydrate metabolism; Starch and sucrose metabolism [PATH:ko00500]
HJWGM001479	100	0	mav:MAV_2931	K00517	E1.14.-.-	--	--	Metabolism; Xenobiotics biodegradation and metabolism; Bisphenol degradation [PATH:ko00363]Metabolism; Xenobiotics biodegradation and metabolism; Polycyclic aromatic hydrocarbon degradation [PATH:ko00624]Metabolism; Xenobiotics biodegradation and metabolism; Aminobenzoate degradation [PATH:ko00627]Metabolism; Metabolism of terpenoids and polyketides; Limonene and pinene degradation [PATH:ko00903]…
HJWGM001480	88.89	1.00E-28	mbb:BCG_1818	K00540	E1.-.-.-	--	--	--
HJWGM001491	99.84	0	mav:MAV_2918	K14743	mycP	membrane-anchored mycosin MYCP	3.4.21.-	--
HJWGM001505	99.58	7.00E-170	mpa:MAP1524	K07507	mgtC	putative Mg2+ transporter-C (MgtC) family protein	--	--
HJWGM001506	98.52	0	mav:MAV_2902	K00258	E1.3.-.-	--	--	Metabolism; Xenobiotics biodegradation and metabolism; DDT degradation [PATH:ko00351]Metabolism; Xenobiotics biodegradation and metabolism; Bisphenol degradation [PATH:ko00363]
HJWGM001514	99.06	0	mav:MAV_2896	K02471	ABC.YDDA	putative ATP-binding cassette transporter	--	Environmental Information Processing; Membrane transport; ABC transporters [PATH:ko02010]
HJWGM001515	99.27	0	mav:MAV_2895	K01652	E2.2.1.6L, ilvB, ilvG, ilvI	acetolactate synthase I/II/III large subunit	2.2.1.6	Metabolism; Amino acid metabolism; Valine, leucine and isoleucine biosynthesis [PATH:ko00290]Metabolism; Carbohydrate metabolism; Butanoate metabolism [PATH:ko00650]Metabolism; Carbohydrate metabolism; C5-Branched dibasic acid metabolism [PATH:ko00660]Metabolism; Metabolism of cofactors and vitamins; Pantothenate and CoA biosynthesis [PATH:ko00770]Metabolism; Overview; 2-Oxocarboxylic acid metabo…
HJWGM001516	99.87	0	mav:MAV_2894	K03070	secA	preprotein translocase subunit SecA	--	Genetic Information Processing; Folding, sorting and degradation; Protein export [PATH:ko03060]Environmental Information Processing; Membrane transport; Bacterial secretion system [PATH:ko03070]
HJWGM001517	99.52	3.00E-143	mav:MAV_2893	K00995	E2.7.8.5, pgsA	CDP-diacylglycerol--glycerol-3-phosphate 3-phosphatidyltransferase	2.7.8.5	Metabolism; Lipid metabolism; Glycerophospholipid metabolism [PATH:ko00564]
HJWGM001521	98.48	7.00E-89	mav:MAV_2889	K02437	gcvH	glycine cleavage system H protein	--	Metabolism; Amino acid metabolism; Glycine, serine and threonine metabolism [PATH:ko00260]Metabolism; Carbohydrate metabolism; Glyoxylate and dicarboxylate metabolism [PATH:ko00630]
HJWGM001524	100	1.00E-100	mpa:MAP1542	K08999	K08999	hypothetical protein	--	--
HJWGM001526	99.79	0	mav:MAV_2884	K00281	GLDC, gcvP	glycine dehydrogenase	1.4.4.2	Metabolism; Amino acid metabolism; Glycine, serine and threonine metabolism [PATH:ko00260]Metabolism; Overview; Carbon metabolism [PATH:ko01200]
HJWGM001530	99.72	0	mpa:MAP1549c	K01638	E2.3.3.9, aceB, glcB	malate synthase	2.3.3.9	Metabolism; Carbohydrate metabolism; Pyruvate metabolism [PATH:ko00620]Metabolism; Carbohydrate metabolism; Glyoxylate and dicarboxylate metabolism [PATH:ko00630]Metabolism; Overview; Carbon metabolism [PATH:ko01200]
HJWGM001534	99.23	0	mav:MAV_2876	K00257	E1.3.99.-	--	--	Metabolism; Metabolism of terpenoids and polyketides; Geraniol degradation [PATH:ko00281]
HJWGM001535	98.85	0	mav:MAV_2874	K01909	mbtM	long-chain-fatty-acid--[acyl-carrier-protein] ligase	6.2.1.20	Metabolism; Lipid metabolism; Fatty acid degradation [PATH:ko00071]
HJWGM001536	100	2.00E-65	mav:MAV_2873	K02078	acpP	acyl carrier protein	--	--
HJWGM001537	99.79	0	mav:MAV_2872	K00088	E1.1.1.205, guaB	IMP dehydrogenase	1.1.1.205	Metabolism; Nucleotide metabolism; Purine metabolism [PATH:ko00230]Metabolism; Xenobiotics biodegradation and metabolism; Drug metabolism - other enzymes [PATH:ko00983]
HJWGM001538	99.8	0	mav:MAV_2871	K00033	E1.1.1.44, PGD, gnd	6-phosphogluconate dehydrogenase	1.1.1.44	Metabolism; Carbohydrate metabolism; Pentose phosphate pathway [PATH:ko00030]Metabolism; Metabolism of other amino acids; Glutathione metabolism [PATH:ko00480]Metabolism; Overview; Carbon metabolism [PATH:ko01200]
HJWGM001540	99.28	9.00E-96	mpa:MAP1559c	K07737	K07737	putative transcriptional regulator	--
HJWGM001542	99.78	0	mav:MAV_2867	K03885	ndh	NADH dehydrogenase	1.6.99.3	Metabolism; Energy metabolism; Oxidative phosphorylation [PATH:ko00190]
HJWGM001544	99.67	0	mav:MAV_2865	K00540	E1.-.-.-	--	--	--
HJWGM001545	99.55	1.00E-158	mav:MAV_2864	K00540	E1.-.-.-	--	--	--
HJWGM001546	100	0	mav:MAV_2863	K02020	modA	molybdate transport system substrate-binding protein	--	Environmental Information Processing; Membrane transport; ABC transporters [PATH:ko02010]
HJWGM001548	99.61	5.00E-169	mav:MAV_2861	K02018	modB	molybdate transport system permease protein	--	Environmental Information Processing; Membrane transport; ABC transporters [PATH:ko02010]
HJWGM001549	100	0	mav:MAV_2860	K02017	modC	molybdate transport system ATP-binding protein	3.6.3.29	Environmental Information Processing; Membrane transport; ABC transporters [PATH:ko02010]
HJWGM001552	99.41	0	mav:MAV_2857	K13953	adhP	alcohol dehydrogenase, propanol-preferring	1.1.1.1	Metabolism; Carbohydrate metabolism; Glycolysis / Gluconeogenesis [PATH:ko00010]Metabolism; Lipid metabolism; Fatty acid degradation [PATH:ko00071]Metabolism; Amino acid metabolism; Tyrosine metabolism [PATH:ko00350]Metabolism; Xenobiotics biodegradation and metabolism; Chloroalkane and chloroalkene degradation [PATH:ko00625]Metabolism; Xenobiotics biodegradation and metabolism; Naphthalene degra…
HJWGM001553	100	5.00E-174	mav:MAV_2856	K07052	K07052	--	--	--
HJWGM001554	99.75	0	mpa:MAP1573c	K01636	E4.1.2.-	--	--	--
HJWGM001555	99.65	0	mav:MAV_2854	K00540	E1.-.-.-	--	--	--
HJWGM001556	99.34	0	mpa:MAP1575c	K06153	E3.6.1.27, bacA	undecaprenyl-diphosphatase	3.6.1.27	Metabolism; Glycan biosynthesis and metabolism; Peptidoglycan biosynthesis [PATH:ko00550]
HJWGM001558	99.39	0	mpa:MAP1577	K00626	E2.3.1.9, atoB	acetyl-CoA C-acetyltransferase	2.3.1.9	Metabolism; Lipid metabolism; Fatty acid degradation [PATH:ko00071]Metabolism; Lipid metabolism; Synthesis and degradation of ketone bodies [PATH:ko00072]Metabolism; Amino acid metabolism; Valine, leucine and isoleucine degradation [PATH:ko00280]Metabolism; Amino acid metabolism; Lysine degradation [PATH:ko00310]Metabolism; Xenobiotics biodegradation and metabolism; Benzoate degradation [PATH:ko0…
HJWGM001560	99.51	0	mav:MAV_2849	K00540	E1.-.-.-	--	--	--
HJWGM001565	98.97	0	mpa:MAP1584c	K01338	lon	ATP-dependent Lon protease	3.4.21.53	Cellular Processes; Cell growth and death; Cell cycle - Caulobacter [PATH:ko04112]
HJWGM001566	99.27	0	mpa:MAP1585c	K00101	E1.1.2.3, lldD	L-lactate dehydrogenase (cytochrome)	1.1.2.3	Metabolism; Carbohydrate metabolism; Pyruvate metabolism [PATH:ko00620]
HJWGM001568	73.58	0	mul:MUL_3001	K01208	E3.2.1.54	cyclomaltodextrinase	3.2.1.54	Metabolism; Carbohydrate metabolism; Starch and sucrose metabolism [PATH:ko00500]
HJWGM001569	100	1.00E-128	mpa:MAP1588c	K04756	ahpD	alkyl hydroperoxide reductase subunit D	--	--
HJWGM001570	100	1.00E-143	mav:MAV_2839	K03386	E1.11.1.15, PRDX, ahpC	peroxiredoxin (alkyl hydroperoxide reductase subunit C)	1.11.1.15	--
HJWGM001571	99.04	0	mav:MAV_2838	K04761	oxyR	LysR family transcriptional regulator, hydrogen peroxide-inducible genes activator	--	--
HJWGM001574	99.6	0	mav:MAV_2835	K01692	E4.2.1.17, paaG	enoyl-CoA hydratase	4.2.1.17	Metabolism; Lipid metabolism; Fatty acid degradation [PATH:ko00071]Metabolism; Amino acid metabolism; Valine, leucine and isoleucine degradation [PATH:ko00280]Metabolism; Metabolism of terpenoids and polyketides; Geraniol degradation [PATH:ko00281]Metabolism; Amino acid metabolism; Lysine degradation [PATH:ko00310]Metabolism; Amino acid metabolism; Phenylalanine metabolism [PATH:ko00360]Metabolis…
HJWGM001575	75	6.00E-21	mva:Mvan_3045	K02192	bfd	bacterioferritin-associated ferredoxin	--	--
HJWGM001576	100	3.00E-109	mav:MAV_2833	K03594	bfr	bacterioferritin	--	Metabolism; Metabolism of cofactors and vitamins; Porphyrin and chlorophyll metabolism [PATH:ko00860]
HJWGM001578	100	9.00E-119	mav:MAV_2831	K01607	pcaC	4-carboxymuconolactone decarboxylase	4.1.1.44	Metabolism; Xenobiotics biodegradation and metabolism; Benzoate degradation [PATH:ko00362]Metabolism; Overview; Degradation of aromatic compounds [PATH:ko01220]
HJWGM001580	99.56	0	mav:MAV_2829	K01915	E6.3.1.2, glnA	glutamine synthetase	6.3.1.2	Metabolism; Amino acid metabolism; Alanine, aspartate and glutamate metabolism [PATH:ko00250]Metabolism; Amino acid metabolism; Arginine and proline metabolism [PATH:ko00330]Metabolism; Carbohydrate metabolism; Glyoxylate and dicarboxylate metabolism [PATH:ko00630]Metabolism; Energy metabolism; Nitrogen metabolism [PATH:ko00910]Metabolism; Overview; Biosynthesis of amino acids [PATH:ko01230]Envir…
HJWGM001581	98.39	0	mav:MAV_2828	K07045	K07045	--	--	--
HJWGM001584	99.33	0	mav:MAV_2822	K00517	E1.14.-.-	--	--	Metabolism; Xenobiotics biodegradation and metabolism; Bisphenol degradation [PATH:ko00363]Metabolism; Xenobiotics biodegradation and metabolism; Polycyclic aromatic hydrocarbon degradation [PATH:ko00624]Metabolism; Xenobiotics biodegradation and metabolism; Aminobenzoate degradation [PATH:ko00627]Metabolism; Metabolism of terpenoids and polyketides; Limonene and pinene degradation [PATH:ko00903]…
HJWGM001589	98.93	6.00E-130	mav:MAV_2817	K01850	E5.4.99.5	chorismate mutase	5.4.99.5	Metabolism; Amino acid metabolism; Phenylalanine, tyrosine and tryptophan biosynthesis [PATH:ko00400]Metabolism; Overview; Biosynthesis of amino acids [PATH:ko01230]
HJWGM001590	63.29	5.00E-136	msm:MSMEG_6583	K00680	E2.3.1.-	--	--	Metabolism; Amino acid metabolism; Tyrosine metabolism [PATH:ko00350]Metabolism; Xenobiotics biodegradation and metabolism; Benzoate degradation [PATH:ko00362]Metabolism; Xenobiotics biodegradation and metabolism; Aminobenzoate degradation [PATH:ko00627]Metabolism; Xenobiotics biodegradation and metabolism; Ethylbenzene degradation [PATH:ko00642]Metabolism; Metabolism of terpenoids and polyketide…
HJWGM001593	99.69	0	mpa:MAP1613c	K00001	E1.1.1.1, adh	alcohol dehydrogenase	1.1.1.1	Metabolism; Carbohydrate metabolism; Glycolysis / Gluconeogenesis [PATH:ko00010]Metabolism; Lipid metabolism; Fatty acid degradation [PATH:ko00071]Metabolism; Amino acid metabolism; Tyrosine metabolism [PATH:ko00350]Metabolism; Xenobiotics biodegradation and metabolism; Chloroalkane and chloroalkene degradation [PATH:ko00625]Metabolism; Xenobiotics biodegradation and metabolism; Naphthalene degra…
HJWGM001594	99.77	0	mpa:MAP1614c	K00517	E1.14.-.-	--	--	Metabolism; Xenobiotics biodegradation and metabolism; Bisphenol degradation [PATH:ko00363]Metabolism; Xenobiotics biodegradation and metabolism; Polycyclic aromatic hydrocarbon degradation [PATH:ko00624]Metabolism; Xenobiotics biodegradation and metabolism; Aminobenzoate degradation [PATH:ko00627]Metabolism; Metabolism of terpenoids and polyketides; Limonene and pinene degradation [PATH:ko00903]…
HJWGM001598	45.93	7.00E-97	rha:RHA1_ro04690	K00459	E1.13.12.16	nitronate monooxygenase	1.13.12.16	Metabolism; Energy metabolism; Nitrogen metabolism [PATH:ko00910]
HJWGM001600	97.69	0	mav:MAV_2805	K14520	hapE	4-hydroxyacetophenone monooxygenase	1.14.13.84	Metabolism; Xenobiotics biodegradation and metabolism; Bisphenol degradation [PATH:ko00363]
HJWGM001603	99.3	3.00E-97	mav:MAV_2802	K07560	dtd	D-tyrosyl-tRNA(Tyr) deacylase	3.1.-.-	--
HJWGM001605	98.17	0	mpa:MAP1625	K03742	cinA	competence/damage-inducible protein CinA	--	Metabolism; Metabolism of cofactors and vitamins; Nicotinate and nicotinamide metabolism [PATH:ko00760]
HJWGM001606	99.76	0	mav:MAV_2799	K08178	JEN	MFS transporter, SHS family, lactate transporter	--	--
HJWGM001607	99.44	0	mpa:MAP1627	K07045	K07045	--	--	--
HJWGM001608	100	2.00E-76	mav:MAV_2797	K08972	K08972	putative membrane protein	--	--
HJWGM001609	99.38	0	mav:MAV_2796	K00273	E1.4.3.3, DAO	D-amino-acid oxidase	1.4.3.3	Metabolism; Amino acid metabolism; Glycine, serine and threonine metabolism [PATH:ko00260]Metabolism; Biosynthesis of other secondary metabolites; Penicillin and cephalosporin biosynthesis [PATH:ko00311]Metabolism; Amino acid metabolism; Arginine and proline metabolism [PATH:ko00330]Metabolism; Metabolism of other amino acids; D-Arginine and D-ornithine metabolism [PATH:ko00472]Cellular Processes…
HJWGM001617	99.03	1.00E-150	mpa:MAP1635c	K03186	ubiX	3-octaprenyl-4-hydroxybenzoate carboxy-lyase UbiX	4.1.1.-	Metabolism; Metabolism of cofactors and vitamins; Ubiquinone and other terpenoid-quinone biosynthesis [PATH:ko00130]
HJWGM001620	97.03	3.00E-127	mav:MAV_2786	K06910	K06910	--	--	--
HJWGM001623	44.3	1.00E-16	hmo:HM1_3014	K03892	arsR	ArsR family transcriptional regulator	--	--
HJWGM001625	100	0	mav:MAV_2781	K01637	E4.1.3.1, aceA	isocitrate lyase	4.1.3.1	Metabolism; Carbohydrate metabolism; Glyoxylate and dicarboxylate metabolism [PATH:ko00630]Metabolism; Overview; Carbon metabolism [PATH:ko01200]
HJWGM001627	99.74	0	mpa:MAP1645	K14733	limB	limonene 1,2-monooxygenase	1.14.13.107	Metabolism; Metabolism of terpenoids and polyketides; Limonene and pinene degradation [PATH:ko00903]
HJWGM001629	68.18	1.00E-66	mra:MRA_0807	K07486	K07486	transposase	--	--
HJWGM001630	77.49	0	mmi:MMAR_2835	K00666	K00666	fatty-acyl-CoA synthase	6.2.1.-	--
HJWGM001632	43.24	1.00E-62	rxy:Rxyl_2333	K00046	idnO	gluconate 5-dehydrogenase	1.1.1.69	--
HJWGM001636	100	5.00E-115	mav:MAV_2770	K11065	tpx	thiol peroxidase, atypical 2-Cys peroxiredoxin	1.11.1.15	--
HJWGM001637	60.33	5.00E-116	msp:Mspyr1_49590	K02371	fabK	enoyl-[acyl carrier protein] reductase II	1.3.1.-	Metabolism; Lipid metabolism; Fatty acid biosynthesis [PATH:ko00061]Metabolism; Overview; Fatty acid metabolism [PATH:ko01212]
HJWGM001641	99.79	0	mav:MAV_2765	K00128	E1.2.1.3	aldehyde dehydrogenase (NAD+)	1.2.1.3	Metabolism; Carbohydrate metabolism; Glycolysis / Gluconeogenesis [PATH:ko00010]Metabolism; Carbohydrate metabolism; Pentose and glucuronate interconversions [PATH:ko00040]Metabolism; Carbohydrate metabolism; Ascorbate and aldarate metabolism [PATH:ko00053]Metabolism; Lipid metabolism; Fatty acid degradation [PATH:ko00071]Metabolism; Amino acid metabolism; Valine, leucine and isoleucine degradati…
HJWGM001646	100	0	mav:MAV_2761	K01238	E3.2.1.-	--	--	--
HJWGM001647	60.33	6.00E-62	mlb:MLBr_00678	K07486	K07486	transposase	--	--
HJWGM001649	99.06	6.00E-152	mpa:MAP1662c	K08095	E3.1.1.74	cutinase	3.1.1.74	--
HJWGM001652	55.6	7.00E-92	fal:FRAAL0024	K00568	ubiG	3-demethylubiquinone-9 3-methyltransferase	2.1.1.- 2.1.1.64	Metabolism; Metabolism of cofactors and vitamins; Ubiquinone and other terpenoid-quinone biosynthesis [PATH:ko00130]
HJWGM001655	100	0	mav:MAV_2753	K03782	katG	catalase/peroxidase	1.11.1.6 1.11.1.7	Metabolism; Amino acid metabolism; Phenylalanine metabolism [PATH:ko00360]Metabolism; Amino acid metabolism; Tryptophan metabolism [PATH:ko00380]Metabolism; Biosynthesis of other secondary metabolites; Phenylpropanoid biosynthesis [PATH:ko00940]
HJWGM001656	100	1.00E-93	mav:MAV_2752	K03711	fur	Fur family transcriptional regulator, ferric uptake regulator	--	--
HJWGM001661	51.2	7.00E-133	mav:MAV_3258	K01043	E2.-.-.-	--	--	--
HJWGM001664	100	0	mav:MAV_2744	K07140	K07140	--	--	--
HJWGM001667	99.49	2.00E-140	mav:MAV_2741	K08095	E3.1.1.74	cutinase	3.1.1.74	--
HJWGM001668	41.92	3.00E-50	hne:HNE_1182	K01692	E4.2.1.17, paaG	enoyl-CoA hydratase	4.2.1.17	Metabolism; Lipid metabolism; Fatty acid degradation [PATH:ko00071]Metabolism; Amino acid metabolism; Valine, leucine and isoleucine degradation [PATH:ko00280]Metabolism; Metabolism of terpenoids and polyketides; Geraniol degradation [PATH:ko00281]Metabolism; Amino acid metabolism; Lysine degradation [PATH:ko00310]Metabolism; Amino acid metabolism; Phenylalanine metabolism [PATH:ko00360]Metabolis…
HJWGM001671	98.78	0	mav:MAV_2737	K03578	hrpA	ATP-dependent helicase HrpA	3.6.4.13	--
HJWGM001672	99.6	0	mav:MAV_2736	K05712	mhpA	3-(3-hydroxy-phenyl)propionate hydroxylase	1.14.13.-	Metabolism; Amino acid metabolism; Phenylalanine metabolism [PATH:ko00360]Metabolism; Overview; Degradation of aromatic compounds [PATH:ko01220]
HJWGM001675	99.16	0	mav:MAV_2733	K00036	G6PD, zwf	glucose-6-phosphate 1-dehydrogenase	1.1.1.49	Metabolism; Carbohydrate metabolism; Pentose phosphate pathway [PATH:ko00030]Metabolism; Metabolism of other amino acids; Glutathione metabolism [PATH:ko00480]Metabolism; Overview; Carbon metabolism [PATH:ko01200]Human Diseases; Cancers; Central carbon metabolism in cancer [PATH:ko05230]
HJWGM001677	98.98	0	mav:MAV_2730	K01644	citE	citrate lyase subunit beta / citryl-CoA lyase	4.1.3.6 4.1.3.34	Environmental Information Processing; Signal transduction; Two-component system [PATH:ko02020]
HJWGM001681	50.6	2.00E-67	bra:BRADO0018	K00100	E1.1.1.-	--	--	Metabolism; Carbohydrate metabolism; Fructose and mannose metabolism [PATH:ko00051]Metabolism; Xenobiotics biodegradation and metabolism; Bisphenol degradation [PATH:ko00363]Metabolism; Lipid metabolism; Linoleic acid metabolism [PATH:ko00591]Metabolism; Xenobiotics biodegradation and metabolism; Chloroalkane and chloroalkene degradation [PATH:ko00625]Metabolism; Carbohydrate metabolism; Butanoat…
HJWGM001682	97.84	2.00E-110	mav:MAV_2725	K01802	E5.2.1.8	peptidylprolyl isomerase	5.2.1.8	--
HJWGM001684	56.72	5.00E-14	rha:RHA1_ro08345	K03686	dnaJ	molecular chaperone DnaJ	--	--
HJWGM001685	82.14	7.00E-80	mjd:JDM601_3067	K13993	HSP20	HSP20 family protein	--	Genetic Information Processing; Folding, sorting and degradation; Protein processing in endoplasmic reticulum [PATH:ko04141]
HJWGM001686	58.9	2.00E-25	nda:Ndas_4888	K13640	hspR	MerR family transcriptional regulator, heat shock protein HspR	--	--
HJWGM001687	60.27	5.00E-56	rop:ROP_01650	K13993	HSP20	HSP20 family protein	--	Genetic Information Processing; Folding, sorting and degradation; Protein processing in endoplasmic reticulum [PATH:ko04141]
HJWGM001688	98.77	0	mav:MAV_2717	K03151	thiI	thiamine biosynthesis protein ThiI	--	Metabolism; Metabolism of cofactors and vitamins; Thiamine metabolism [PATH:ko00730]Genetic Information Processing; Folding, sorting and degradation; Sulfur relay system [PATH:ko04122]
HJWGM001689	99.23	0	mav:MAV_2718	K01453	E3.5.1.46	--	--	--
HJWGM001697	48.09	3.00E-69	ftu:FTT_0958c	K00540	E1.-.-.-	--	--	--
HJWGM001701	99.13	0	mpa:MAP1709c	K01913	E6.2.1.-	--	--	Metabolism; Xenobiotics biodegradation and metabolism; Aminobenzoate degradation [PATH:ko00627]Metabolism; Metabolism of terpenoids and polyketides; Limonene and pinene degradation [PATH:ko00903]Metabolism; Xenobiotics biodegradation and metabolism; Caprolactam degradation [PATH:ko00930]Metabolism; Biosynthesis of other secondary metabolites; Tropane, piperidine and pyridine alkaloid biosynthesis…
HJWGM001702	45.91	1.00E-75	rha:RHA1_ro02101	K00433	E1.11.1.10, cpo	chloride peroxidase	1.11.1.10	--
HJWGM001705	99.22	0	mpa:MAP1713	K00249	E1.3.99.3, ACADM, acd	acyl-CoA dehydrogenase	1.3.99.3	Metabolism; Lipid metabolism; Fatty acid degradation [PATH:ko00071]Metabolism; Amino acid metabolism; Valine, leucine and isoleucine degradation [PATH:ko00280]Metabolism; Metabolism of other amino acids; beta-Alanine metabolism [PATH:ko00410]Metabolism; Carbohydrate metabolism; Propanoate metabolism [PATH:ko00640]Metabolism; Overview; Carbon metabolism [PATH:ko01200]Metabolism; Overview; Fatty ac…
HJWGM001706	99.01	0	mav:MAV_2702	K00626	E2.3.1.9, atoB	acetyl-CoA C-acetyltransferase	2.3.1.9	Metabolism; Lipid metabolism; Fatty acid degradation [PATH:ko00071]Metabolism; Lipid metabolism; Synthesis and degradation of ketone bodies [PATH:ko00072]Metabolism; Amino acid metabolism; Valine, leucine and isoleucine degradation [PATH:ko00280]Metabolism; Amino acid metabolism; Lysine degradation [PATH:ko00310]Metabolism; Xenobiotics biodegradation and metabolism; Benzoate degradation [PATH:ko0…
HJWGM001707	67.42	0	nfa:nfa2860	K01782	fadJ	3-hydroxyacyl-CoA dehydrogenase / enoyl-CoA hydratase / 3-hydroxybutyryl-CoA epimerase	1.1.1.35 4.2.1.17 5.1.2.3	Metabolism; Lipid metabolism; Fatty acid degradation [PATH:ko00071]Metabolism; Amino acid metabolism; Valine, leucine and isoleucine degradation [PATH:ko00280]Metabolism; Metabolism of terpenoids and polyketides; Geraniol degradation [PATH:ko00281]Metabolism; Amino acid metabolism; Lysine degradation [PATH:ko00310]Metabolism; Amino acid metabolism; Tryptophan metabolism [PATH:ko00380]Metabolism; …
HJWGM001708	51.09	6.00E-76	rha:RHA1_ro03080	K00100	E1.1.1.-	--	--	Metabolism; Carbohydrate metabolism; Fructose and mannose metabolism [PATH:ko00051]Metabolism; Xenobiotics biodegradation and metabolism; Bisphenol degradation [PATH:ko00363]Metabolism; Lipid metabolism; Linoleic acid metabolism [PATH:ko00591]Metabolism; Xenobiotics biodegradation and metabolism; Chloroalkane and chloroalkene degradation [PATH:ko00625]Metabolism; Carbohydrate metabolism; Butanoat…
HJWGM001712	46.24	2.00E-68	afm:AFUA_8G06600	K00100	E1.1.1.-	--	--	Metabolism; Carbohydrate metabolism; Fructose and mannose metabolism [PATH:ko00051]Metabolism; Xenobiotics biodegradation and metabolism; Bisphenol degradation [PATH:ko00363]Metabolism; Lipid metabolism; Linoleic acid metabolism [PATH:ko00591]Metabolism; Xenobiotics biodegradation and metabolism; Chloroalkane and chloroalkene degradation [PATH:ko00625]Metabolism; Carbohydrate metabolism; Butanoat…
HJWGM001716	58.64	3.00E-63	rha:RHA1_ro00604	K12262	cybB	cytochrome b561	--	--
HJWGM001717	97.08	0	mpa:MAP1725c	K00429	E1.11.1.6	catalase	1.11.1.6
HJWGM001719	99.66	0	mpa:MAP1727	K06889	K06889	--	--	--
HJWGM001720	100	5.00E-170	mav:MAV_2690	K01560	E3.8.1.2	2-haloacid dehalogenase	3.8.1.2	Metabolism; Xenobiotics biodegradation and metabolism; Chlorocyclohexane and chlorobenzene degradation [PATH:ko00361]Metabolism; Xenobiotics biodegradation and metabolism; Chloroalkane and chloroalkene degradation [PATH:ko00625]
HJWGM001722	54.42	1.00E-90	mav:MAV_4954	K01066	E3.1.1.-	esterase / lipase	3.1.1.-	Metabolism; Xenobiotics biodegradation and metabolism; Bisphenol degradation [PATH:ko00363]Metabolism; Biosynthesis of other secondary metabolites; Tropane, piperidine and pyridine alkaloid biosynthesis [PATH:ko00960]
HJWGM001725	99.9	0	mpa:MAP1738	K06994	K06994	putative drug exporter of the RND superfamily	--	--
HJWGM001726	99.62	0	mpa:MAP1739c	K00038	E1.1.1.53	3alpha(or 20beta)-hydroxysteroid dehydrogenase	1.1.1.53	Metabolism; Lipid metabolism; Steroid hormone biosynthesis [PATH:ko00140]
HJWGM001740	54.06	4.00E-113	bbt:BBta_4719	K00100	E1.1.1.-	--	--	Metabolism; Carbohydrate metabolism; Fructose and mannose metabolism [PATH:ko00051]Metabolism; Xenobiotics biodegradation and metabolism; Bisphenol degradation [PATH:ko00363]Metabolism; Lipid metabolism; Linoleic acid metabolism [PATH:ko00591]Metabolism; Xenobiotics biodegradation and metabolism; Chloroalkane and chloroalkene degradation [PATH:ko00625]Metabolism; Carbohydrate metabolism; Butanoat…
HJWGM001745	100	2.00E-148	mav:MAV_2488	K03088	SIG3.2, rpoE	RNA polymerase sigma-70 factor, ECF subfamily	--	--
HJWGM001748	100	0	mav:MAV_2485	K07223	K07223	putative iron-dependent peroxidase	--	--
HJWGM001749	99.74	0	mav:MAV_2484	K07224	ycdO	putative lipoprotein	--	--
HJWGM001750	100	0	mav:MAV_2483	K07243	FTR1	high-affinity iron transporter	--	--
HJWGM001753	100	0	mpa:MAP1765c	K07001	K07001	--	--	--
HJWGM001754	99.72	0	mav:MAV_2479	K10243	ABC.CEB.A, msiK	cellobiose transport system ATP-binding protein	--
HJWGM001755	99.64	0	mav:MAV_2478	K02026	ABC.MS.P1	multiple sugar transport system permease protein	--	--
HJWGM001756	100	0	mav:MAV_2477	K02025	ABC.MS.P	multiple sugar transport system permease protein	--	--
HJWGM001757	98.87	0	mav:MAV_2476	K02027	ABC.MS.S	multiple sugar transport system substrate-binding protein	--	--
HJWGM001758	98.36	0	mav:MAV_2475	K03088	SIG3.2, rpoE	RNA polymerase sigma-70 factor, ECF subfamily	--	--
HJWGM001761	98.92	2.00E-130	mav:MAV_2472	K08281	pncA	nicotinamidase/pyrazinamidase	3.5.1.19 3.5.1.-	Metabolism; Metabolism of cofactors and vitamins; Nicotinate and nicotinamide metabolism [PATH:ko00760]
HJWGM001765	98.78	9.00E-111	mav:MAV_2468	K00891	E2.7.1.71, aroK, aroL	shikimate kinase	2.7.1.71	Metabolism; Amino acid metabolism; Phenylalanine, tyrosine and tryptophan biosynthesis [PATH:ko00400]Metabolism; Overview; Biosynthesis of amino acids [PATH:ko01230]
HJWGM001767	99.41	0	mav:MAV_2466	K03927	PNBA	carboxylesterase type B	3.1.1.1	Metabolism; Xenobiotics biodegradation and metabolism; Drug metabolism - other enzymes [PATH:ko00983]
HJWGM001768	68.18	1.00E-66	mra:MRA_0807	K07486	K07486	transposase	--	--
HJWGM001770	45.87	6.00E-111	svi:Svir_22760	K00517	E1.14.-.-	--	--	Metabolism; Xenobiotics biodegradation and metabolism; Bisphenol degradation [PATH:ko00363]Metabolism; Xenobiotics biodegradation and metabolism; Polycyclic aromatic hydrocarbon degradation [PATH:ko00624]Metabolism; Xenobiotics biodegradation and metabolism; Aminobenzoate degradation [PATH:ko00627]Metabolism; Metabolism of terpenoids and polyketides; Limonene and pinene degradation [PATH:ko00903]…
HJWGM001773	43.93	9.00E-87	mav:MAV_1045	K00215	dapB	dihydrodipicolinate reductase	1.3.1.26	Metabolism; Amino acid metabolism; Lysine biosynthesis [PATH:ko00300]Metabolism; Overview; Biosynthesis of amino acids [PATH:ko01230]
HJWGM001774	40.53	2.00E-52	mab:MAB_4632	K00076	hdhA	7-alpha-hydroxysteroid dehydrogenase	1.1.1.159	--
HJWGM001779	51.16	1.00E-89	sti:Sthe_2047	K04748	norQ	nitric oxide reductase NorQ protein	--	--
HJWGM001784	99.26	0	mav:MAV_2450	K12436	pks12	polyketide synthase 12	--	--
HJWGM001788	99.04	0	mpa:MAP1800c	K03820	lnt	apolipoprotein N-acyltransferase	2.3.1.-	--
HJWGM001789	97.21	0	mpa:MAP1801c	K07047	K07047	--	--	--
HJWGM001790	97.08	2.00E-105	mpa:MAP1802c	K07113	fxsA	UPF0716 protein FxsA	--	--
HJWGM001791	98.71	2.00E-169	mpa:MAP1803	K01061	E3.1.1.45	carboxymethylenebutenolidase	3.1.1.45	Metabolism; Xenobiotics biodegradation and metabolism; Chlorocyclohexane and chlorobenzene degradation [PATH:ko00361]Metabolism; Xenobiotics biodegradation and metabolism; Fluorobenzoate degradation [PATH:ko00364]Metabolism; Xenobiotics biodegradation and metabolism; Toluene degradation [PATH:ko00623]
HJWGM001792	99.21	1.00E-88	mav:MAV_2442	K07006	K07006	--	--	--
HJWGM001793	99.58	0	mpa:MAP1805c	K02230	cobN	cobaltochelatase CobN	6.6.1.2	Metabolism; Metabolism of cofactors and vitamins; Porphyrin and chlorophyll metabolism [PATH:ko00860]
HJWGM001795	99.7	0	mav:MAV_2435	K02051	ABC.SN.S, ssuA, tauA	sulfonate/nitrate/taurine transport system substrate-binding protein	--	--
HJWGM001796	99.6	1.00E-174	mav:MAV_2434	K02049	ABC.SN.A, ssuB, tauB	sulfonate/nitrate/taurine transport system ATP-binding protein	--	--
HJWGM001797	99.64	0	mav:MAV_2433	K02050	ABC.SN.P, ssuC, tauC	sulfonate/nitrate/taurine transport system permease protein	--	--
HJWGM001798	98.09	0	mpa:MAP1810	K02229	E1.14.13.83, cobG	precorrin-3B synthase	1.14.13.83	Metabolism; Metabolism of cofactors and vitamins; Porphyrin and chlorophyll metabolism [PATH:ko00860]
HJWGM001799	98.56	2.00E-141	mpa:MAP1811	K06042	E5.4.1.2, cobH, cbiC	precorrin-8X methylmutase	5.4.1.2	Metabolism; Metabolism of cofactors and vitamins; Porphyrin and chlorophyll metabolism [PATH:ko00860]
HJWGM001800	98.39	0	mav:MAV_2430	K13540	cobIJ	precorrin-2 C20-methyltransferase / precorrin-3B C17-methyltransferase	2.1.1.130 2.1.1.131	Metabolism; Metabolism of cofactors and vitamins; Porphyrin and chlorophyll metabolism [PATH:ko00860]
HJWGM001802	98.75	0	mav:MAV_2426	K03088	SIG3.2, rpoE	RNA polymerase sigma-70 factor, ECF subfamily	--	--
HJWGM001803	98.77	1.00E-170	mav:MAV_2427	K05895	E1.3.1.54, cobK, cbiJ	precorrin-6X reductase	1.3.1.54	Metabolism; Metabolism of cofactors and vitamins; Porphyrin and chlorophyll metabolism [PATH:ko00860]
HJWGM001804	98.41	7.00E-176	mav:MAV_2425	K05936	E2.1.1.133, cobM, cbiF	precorrin-4 C11-methyltransferase	2.1.1.133	Metabolism; Metabolism of cofactors and vitamins; Porphyrin and chlorophyll metabolism [PATH:ko00860]
HJWGM001805	97.17	0	mav:MAV_2424	K00595	cobL	precorrin-6Y C5,15-methyltransferase / precorrin-8W decarboxylase	2.1.1.132 1.-.-.-	Metabolism; Metabolism of cofactors and vitamins; Porphyrin and chlorophyll metabolism [PATH:ko00860]
HJWGM001806	97.19	3.00E-160	mav:MAV_2423	K00540	E1.-.-.-	--	--	--
HJWGM001809	99.73	0	mav:MAV_2414	K01274	E3.4.13.-	D-alanyl-D-alanine dipeptidase	3.4.13.-	--
HJWGM001812	99.27	0	mpa:MAP1828c	K03727	helY	ATP-dependent RNA helicase HelY	3.6.4.-	--
HJWGM001813	99.69	0	mav:MAV_2410	K03118	tatC	sec-independent protein translocase protein TatC	--	Genetic Information Processing; Folding, sorting and degradation; Protein export [PATH:ko03060]Environmental Information Processing; Membrane transport; Bacterial secretion system [PATH:ko03070]
HJWGM001814	98.73	1.00E-49	mav:MAV_2409	K03116	tatA	sec-independent protein translocase protein TatA	--	Genetic Information Processing; Folding, sorting and degradation; Protein export [PATH:ko03060]Environmental Information Processing; Membrane transport; Bacterial secretion system [PATH:ko03070]
HJWGM001815	99.38	0	mav:MAV_2408	K13573	pafC	proteasome accessory factor C	--	--
HJWGM001816	98.85	0	mav:MAV_2407	K13572	pafB	proteasome accessory factor B	--	--
HJWGM001817	100	0	mav:MAV_2406	K13571	pafA	proteasome accessory factor A	6.3.2.-	--
HJWGM001818	99.61	0	mav:MAV_2405	K03432	psmA, prcA	proteasome alpha subunit	3.4.25.1	Genetic Information Processing; Folding, sorting and degradation; Proteasome [PATH:ko03050]
HJWGM001819	99.67	0	mpa:MAP1835c	K03433	psmB, prcB	proteasome beta subunit	3.4.25.1	Genetic Information Processing; Folding, sorting and degradation; Proteasome [PATH:ko03050]
HJWGM001820	100	6.00E-38	mav:MAV_2403	K13570	pup	prokaryotic ubiquitin-like protein Pup	--	--
HJWGM001821	42.21	9.00E-103	nde:NIDE3054	K13571	pafA	proteasome accessory factor A	6.3.2.-	--
HJWGM001823	100	0	mav:MAV_2400	K13527	mpa	proteasome-associated ATPase	--	Genetic Information Processing; Folding, sorting and degradation; Proteasome [PATH:ko03050]
HJWGM001825	100	2.00E-64	mav:MAV_2398	K09764	K09764	hypothetical protein	--	--
HJWGM001826	98.93	0	mpa:MAP1842c	K07442	TRM61, GCD14	tRNA (adenine-N1-)-methyltransferase catalytic subunit	2.1.1.36	--
HJWGM001827	99.34	0	mav:MAV_2395	K07465	K07465	putative RecB family exonuclease	--	--
HJWGM001828	99.12	0	mav:MAV_2396	K00520	merA	mercuric reductase	1.16.1.1	--
HJWGM001830	99.65	0	mav:MAV_2393	K00765	E2.4.2.17, hisG	ATP phosphoribosyltransferase	2.4.2.17	Metabolism; Amino acid metabolism; Histidine metabolism [PATH:ko00340]Metabolism; Overview; Biosynthesis of amino acids [PATH:ko01230]
HJWGM001831	98.92	3.00E-60	mav:MAV_2392	K01523	hisE	phosphoribosyl-ATP pyrophosphohydrolase	3.6.1.31	Metabolism; Amino acid metabolism; Histidine metabolism [PATH:ko00340]Metabolism; Overview; Biosynthesis of amino acids [PATH:ko01230]
HJWGM001833	48.67	2.00E-65	rer:RER_17230	K02066	ABC.X1.P	putative ABC transport system permease protein	--	Environmental Information Processing; Membrane transport; ABC transporters [PATH:ko02010]
HJWGM001834	45.22	7.00E-79	req:REQ_36790	K02066	ABC.X1.P	putative ABC transport system permease protein	--	Environmental Information Processing; Membrane transport; ABC transporters [PATH:ko02010]
HJWGM001843	99.45	0	mpa:MAP1859c	K00548	E2.1.1.13, metH	5-methyltetrahydrofolate--homocysteine methyltransferase	2.1.1.13	Metabolism; Amino acid metabolism; Cysteine and methionine metabolism [PATH:ko00270]Metabolism; Metabolism of other amino acids; Selenocompound metabolism [PATH:ko00450]Metabolism; Metabolism of cofactors and vitamins; One carbon pool by folate [PATH:ko00670]Metabolism; Overview; Biosynthesis of amino acids [PATH:ko01230]
HJWGM001845	99.67	0	mav:MAV_2376	K00540	E1.-.-.-	--	--	--
HJWGM001846	69.91	0	mmi:MMAR_1765	K12427	fadD28	fatty acid CoA ligase FadD28	--	--
HJWGM001847	99.61	0	mav:MAV_2373	K07493	K07493	putative transposase	--	--
HJWGM001850	99.81	0	mav:MAV_2370	K12433	pks5	polyketide synthase 5	--	--
HJWGM001854	46.63	0	mra:MRA_0106	K01976	E6.-.-.-	--	--	--
HJWGM001860	90.21	0	mva:Mvan_0550	K07493	K07493	putative transposase	--	--
HJWGM001867	99.63	0	mav:MAV_3542	K01574	E4.1.1.4, adc	acetoacetate decarboxylase	4.1.1.4	Metabolism; Lipid metabolism; Synthesis and degradation of ketone bodies [PATH:ko00072]Metabolism; Carbohydrate metabolism; Propanoate metabolism [PATH:ko00640]
HJWGM001876	47.53	8.00E-43	rop:ROP_46670	K12466	E1.1.1.275	(+)-trans-carveol dehydrogenase	1.1.1.275	Metabolism; Metabolism of terpenoids and polyketides; Limonene and pinene degradation [PATH:ko00903]
HJWGM001877	50.9	1.00E-78	fre:Franean1_4489	K12466	E1.1.1.275	(+)-trans-carveol dehydrogenase	1.1.1.275	Metabolism; Metabolism of terpenoids and polyketides; Limonene and pinene degradation [PATH:ko00903]
HJWGM001878	99.61	0	mav:MAV_3552	K01607	pcaC	4-carboxymuconolactone decarboxylase	4.1.1.44	Metabolism; Xenobiotics biodegradation and metabolism; Benzoate degradation [PATH:ko00362]Metabolism; Overview; Degradation of aromatic compounds [PATH:ko01220]
HJWGM001879	66.89	0	msm:MSMEG_5815	K00130	betB, gbsA	betaine-aldehyde dehydrogenase	1.2.1.8	Metabolism; Amino acid metabolism; Glycine, serine and threonine metabolism [PATH:ko00260]
HJWGM001885	76.15	7.00E-106	mbb:BCG_2680	K01423	E3.4.-.-	--	--	Metabolism; Amino acid metabolism; Lysine degradation [PATH:ko00310]Metabolism; Metabolism of cofactors and vitamins; Biotin metabolism [PATH:ko00780]
HJWGM001888	98.61	0	mav:MAV_3561	K06916	K06916	--	--	--
HJWGM001889	98.82	5.00E-180	mpa:MAP2791	K00082	ribD2	5-amino-6-(5-phosphoribosylamino)uracil reductase	1.1.1.193	Metabolism; Metabolism of cofactors and vitamins; Riboflavin metabolism [PATH:ko00740]
HJWGM001890	77.59	0	mbb:BCG_2685	K01423	E3.4.-.-	--	--	Metabolism; Amino acid metabolism; Lysine degradation [PATH:ko00310]Metabolism; Metabolism of cofactors and vitamins; Biotin metabolism [PATH:ko00780]
HJWGM001892	100	4.00E-98	mav:MAV_3566	K07305	msrB	peptide-methionine (R)-S-oxide reductase	1.8.4.12	--
HJWGM001894	40.61	6.00E-39	mbt:JTY_1413	K01043	E2.-.-.-	--	--	--
HJWGM001895	100	9.00E-171	mav:MAV_3571	K09162	K09162	hypothetical protein	--	--
HJWGM001896	98.42	0	mpa:MAP2798c	K00231	PPOX, hemY	protoporphyrinogen oxidase	1.3.3.4	Metabolism; Metabolism of cofactors and vitamins; Porphyrin and chlorophyll metabolism [PATH:ko00860]
HJWGM001897	99.44	0	mpa:MAP2799c	K01599	hemE, UROD	uroporphyrinogen decarboxylase	4.1.1.37	Metabolism; Metabolism of cofactors and vitamins; Porphyrin and chlorophyll metabolism [PATH:ko00860]
HJWGM001898	99.63	0	mpa:MAP2800	K01692	E4.2.1.17, paaG	enoyl-CoA hydratase	4.2.1.17	Metabolism; Lipid metabolism; Fatty acid degradation [PATH:ko00071]Metabolism; Amino acid metabolism; Valine, leucine and isoleucine degradation [PATH:ko00280]Metabolism; Metabolism of terpenoids and polyketides; Geraniol degradation [PATH:ko00281]Metabolism; Amino acid metabolism; Lysine degradation [PATH:ko00310]Metabolism; Amino acid metabolism; Phenylalanine metabolism [PATH:ko00360]Metabolis…
HJWGM001900	99.77	0	mav:MAV_3576	K03684	rnd	ribonuclease D	3.1.13.5	--
HJWGM001901	99.84	0	mav:MAV_3577	K01662	dxs	1-deoxy-D-xylulose-5-phosphate synthase	2.2.1.7	Metabolism; Metabolism of cofactors and vitamins; Thiamine metabolism [PATH:ko00730]Metabolism; Metabolism of terpenoids and polyketides; Terpenoid backbone biosynthesis [PATH:ko00900]
HJWGM001904	98.99	0	mav:MAV_3580	K00599	E2.1.1.-	--	--	--
HJWGM001906	100	3.00E-155	mpa:MAP2808	K03499	trkA	trk system potassium uptake protein TrkA	--	--
HJWGM001907	100	1.00E-152	mav:MAV_3583	K03499	trkA	trk system potassium uptake protein TrkA	--	--
HJWGM001912	99.35	4.00E-102	mav:MAV_3589	K01520	E3.6.1.23, dut	dUTP pyrophosphatase	3.6.1.23	Metabolism; Nucleotide metabolism; Pyrimidine metabolism [PATH:ko00240]
HJWGM001916	99.66	0	mpa:MAP2818c	K01092	E3.1.3.25, IMPA, suhB	myo-inositol-1(or 4)-monophosphatase	3.1.3.25	Metabolism; Biosynthesis of other secondary metabolites; Streptomycin biosynthesis [PATH:ko00521]Metabolism; Carbohydrate metabolism; Inositol phosphate metabolism [PATH:ko00562]Environmental Information Processing; Signal transduction; Phosphatidylinositol signaling system [PATH:ko04070]
HJWGM001917	99.63	0	mav:MAV_3594	K00886	ppgK	polyphosphate glucokinase	2.7.1.63	Metabolism; Carbohydrate metabolism; Glycolysis / Gluconeogenesis [PATH:ko00010]Metabolism; Carbohydrate metabolism; Amino sugar and nucleotide sugar metabolism [PATH:ko00520]Metabolism; Overview; Carbon metabolism [PATH:ko01200]
HJWGM001918	99.8	0	mav:MAV_3595	K03086	SIG1, rpoD	RNA polymerase primary sigma factor	--	--
HJWGM001919	61.99	2.00E-117	rha:RHA1_ro06075	K00100	E1.1.1.-	--	--	Metabolism; Carbohydrate metabolism; Fructose and mannose metabolism [PATH:ko00051]Metabolism; Xenobiotics biodegradation and metabolism; Bisphenol degradation [PATH:ko00363]Metabolism; Lipid metabolism; Linoleic acid metabolism [PATH:ko00591]Metabolism; Xenobiotics biodegradation and metabolism; Chloroalkane and chloroalkene degradation [PATH:ko00625]Metabolism; Carbohydrate metabolism; Butanoat…
HJWGM001920	43.8	1.00E-23	amr:AM1_2333	K04782	pchB	isochorismate pyruvate-lyase	4.1.3.-	Metabolism; Metabolism of terpenoids and polyketides; Biosynthesis of siderophore group nonribosomal peptides [PATH:ko01053]
HJWGM001923	100	0	mpa:MAP2823	K07058	K07058	membrane protein	--	--
HJWGM001926	100	0	mpa:MAP2826	K03087	SIG2, rpoS	RNA polymerase nonessential primary-like sigma factor	--	Human Diseases; Infectious diseases; Vibrio cholerae pathogenic cycle [PATH:ko05111]
HJWGM001927	100	2.00E-163	mav:MAV_3604	K03709	troR	DtxR family transcriptional regulator, Mn-dependent transcriptional regulator	--	--
HJWGM001929	100	0	mav:MAV_3606	K00322	E1.6.1.1, udhA	NAD(P) transhydrogenase	1.6.1.1	Metabolism; Metabolism of cofactors and vitamins; Nicotinate and nicotinamide metabolism [PATH:ko00760]
HJWGM001932	84.84	0	mtu:Rv2715	K01567	E3.-.-.-	--	--	--
HJWGM001933	94.3	6.00E-150	mav:MAV_3610	K06998	K06998	--	--	--
HJWGM001935	100	3.00E-97	mav:MAV_3612	K07738	nrdR	transcriptional repressor NrdR	--	--
HJWGM001937	100	5.00E-166	mav:MAV_3614	K01356	lexA	repressor LexA	3.4.21.88	--
HJWGM001939	99.22	0	mav:MAV_3616	K00255	E1.3.99.13, ACADL	long-chain-acyl-CoA dehydrogenase	1.3.99.13	Metabolism; Lipid metabolism; Fatty acid degradation [PATH:ko00071]Metabolism; Overview; Fatty acid metabolism [PATH:ko01212]Organismal Systems; Endocrine system; PPAR signaling pathway [PATH:ko03320]
HJWGM001940	99.58	0	mav:MAV_3618	K03665	hflX	GTP-binding protein HflX	--	--
HJWGM001941	98.3	0	mav:MAV_3619	K01778	dapF	diaminopimelate epimerase	5.1.1.7	Metabolism; Amino acid metabolism; Lysine biosynthesis [PATH:ko00300]Metabolism; Overview; Biosynthesis of amino acids [PATH:ko01230]
HJWGM001942	98.41	0	mpa:MAP2841c	K00791	miaA, TRIT1	tRNA dimethylallyltransferase	2.5.1.75	Metabolism; Metabolism of terpenoids and polyketides; Zeatin biosynthesis [PATH:ko00908]
HJWGM001947	99.39	0	mpa:MAP2846c	K06168	miaB	bifunctional enzyme involved in thiolation and methylation of tRNA	--	--
HJWGM001948	98.27	5.00E-118	mpa:MAP2847c	K03565	recX	regulatory protein	--	--
HJWGM001949	100	0	mav:MAV_3627	K03553	recA	recombination protein RecA	--	Genetic Information Processing; Replication and repair; Homologous recombination [PATH:ko03440]
HJWGM001954	100	8.00E-101	mav:MAV_3633	K10533	E3.3.2.8	limonene-1,2-epoxide hydrolase	3.3.2.8	Metabolism; Metabolism of terpenoids and polyketides; Limonene and pinene degradation [PATH:ko00903]
HJWGM001957	86.1	7.00E-156	mva:Mvan_2398	K03969	pspA	phage shock protein A	--	--
HJWGM001959	100	2.00E-129	mav:MAV_3637	K00995	E2.7.8.5, pgsA	CDP-diacylglycerol--glycerol-3-phosphate 3-phosphatidyltransferase	2.7.8.5	Metabolism; Lipid metabolism; Glycerophospholipid metabolism [PATH:ko00564]
HJWGM001960	99.43	3.00E-125	mav:MAV_3638	K00619	argA	amino-acid N-acetyltransferase	2.3.1.1	Metabolism; Amino acid metabolism; Arginine and proline metabolism [PATH:ko00330]Metabolism; Overview; 2-Oxocarboxylic acid metabolism [PATH:ko01210]Metabolism; Overview; Biosynthesis of amino acids [PATH:ko01230]
HJWGM001961	100	0	mav:MAV_3639	K03466	ftsK, spoIIIE	DNA segregation ATPase FtsK/SpoIIIE, S-DNA-T family	--	--
HJWGM001964	54.51	5.00E-88	mkm:Mkms_3829	K12466	E1.1.1.275	(+)-trans-carveol dehydrogenase	1.1.1.275	Metabolism; Metabolism of terpenoids and polyketides; Limonene and pinene degradation [PATH:ko00903]
HJWGM001966	99.82	0	mpa:MAP2863c	K07021	K07021	--	--
HJWGM001967	98.67	0	mav:MAV_3644	K01714	dapA	dihydrodipicolinate synthase	4.2.1.52	Metabolism; Amino acid metabolism; Lysine biosynthesis [PATH:ko00300]Metabolism; Overview; Biosynthesis of amino acids [PATH:ko01230]
HJWGM001968	99.6	0	mav:MAV_3645	K03465	E2.1.1.148, thyX, thy1	thymidylate synthase (FAD)	2.1.1.148	Metabolism; Nucleotide metabolism; Pyrimidine metabolism [PATH:ko00240]Metabolism; Metabolism of cofactors and vitamins; One carbon pool by folate [PATH:ko00670]
HJWGM001969	99.27	0	mpa:MAP2866c	K09927	K09927	hypothetical protein	--	--
HJWGM001971	98.9	1.00E-126	mpa:MAP2868c	K00287	folA	dihydrofolate reductase	1.5.1.3	Metabolism; Metabolism of cofactors and vitamins; One carbon pool by folate [PATH:ko00670]Metabolism; Metabolism of cofactors and vitamins; Folate biosynthesis [PATH:ko00790]
HJWGM001972	99.62	0	mav:MAV_3652	K00560	E2.1.1.45, thyA	thymidylate synthase	2.1.1.45	Metabolism; Nucleotide metabolism; Pyrimidine metabolism [PATH:ko00240]Metabolism; Metabolism of cofactors and vitamins; One carbon pool by folate [PATH:ko00670]
HJWGM001973	99.59	2.00E-178	mav:MAV_3654	K01061	E3.1.1.45	carboxymethylenebutenolidase	3.1.1.45	Metabolism; Xenobiotics biodegradation and metabolism; Chlorocyclohexane and chlorobenzene degradation [PATH:ko00361]Metabolism; Xenobiotics biodegradation and metabolism; Fluorobenzoate degradation [PATH:ko00364]Metabolism; Xenobiotics biodegradation and metabolism; Toluene degradation [PATH:ko00623]
HJWGM001975	99.23	0	mav:MAV_3655	K00540	E1.-.-.-	--	--	--
HJWGM001977	56.71	7.00E-170	msm:MSMEG_6577	K03416	E2.1.3.1	methylmalonyl-CoA carboxyltransferase	2.1.3.1	Metabolism; Carbohydrate metabolism; Propanoate metabolism [PATH:ko00640]
HJWGM001978	98.22	0	mav:MAV_3658	K01913	E6.2.1.-	--	--	Metabolism; Xenobiotics biodegradation and metabolism; Aminobenzoate degradation [PATH:ko00627]Metabolism; Metabolism of terpenoids and polyketides; Limonene and pinene degradation [PATH:ko00903]Metabolism; Xenobiotics biodegradation and metabolism; Caprolactam degradation [PATH:ko00930]Metabolism; Biosynthesis of other secondary metabolites; Tropane, piperidine and pyridine alkaloid biosynthesis…
HJWGM001982	98.7	7.00E-161	mpa:MAP2878c	K00215	dapB	dihydrodipicolinate reductase	1.3.1.26	Metabolism; Amino acid metabolism; Lysine biosynthesis [PATH:ko00300]Metabolism; Overview; Biosynthesis of amino acids [PATH:ko01230]
HJWGM001985	99.72	0	mav:MAV_3665	K00215	dapB	dihydrodipicolinate reductase	1.3.1.26	Metabolism; Amino acid metabolism; Lysine biosynthesis [PATH:ko00300]Metabolism; Overview; Biosynthesis of amino acids [PATH:ko01230]
HJWGM001988	79.29	2.00E-173	mbb:BCG_2793c	K00540	E1.-.-.-	--	--	--
HJWGM001989	41.06	4.00E-42	abo:ABO_0196	K00100	E1.1.1.-	--	--	Metabolism; Carbohydrate metabolism; Fructose and mannose metabolism [PATH:ko00051]Metabolism; Xenobiotics biodegradation and metabolism; Bisphenol degradation [PATH:ko00363]Metabolism; Lipid metabolism; Linoleic acid metabolism [PATH:ko00591]Metabolism; Xenobiotics biodegradation and metabolism; Chloroalkane and chloroalkene degradation [PATH:ko00625]Metabolism; Carbohydrate metabolism; Butanoat…
HJWGM001990	99.34	0	mav:MAV_3671	K07044	K07044	--	--	--
HJWGM001992	99.46	0	mpa:MAP2888	K00259	ald	alanine dehydrogenase	1.4.1.1	Metabolism; Amino acid metabolism; Alanine, aspartate and glutamate metabolism [PATH:ko00250]Metabolism; Metabolism of other amino acids; Taurine and hypotaurine metabolism [PATH:ko00430]
HJWGM001993	78.64	0	mbb:BCG_2799c	K00540	E1.-.-.-	--	--	--
HJWGM001994	99.27	0	mav:MAV_3675	K01417	E3.4.24.-	--	--	--
HJWGM001995	99.87	0	mpa:MAP2891c	K00962	pnp, PNPT1	polyribonucleotide nucleotidyltransferase	2.7.7.8	Metabolism; Nucleotide metabolism; Purine metabolism [PATH:ko00230]Metabolism; Nucleotide metabolism; Pyrimidine metabolism [PATH:ko00240]Genetic Information Processing; Folding, sorting and degradation; RNA degradation [PATH:ko03018]
HJWGM001996	98.88	7.00E-56	mav:MAV_3677	K02956	RP-S15, rpsO	small subunit ribosomal protein S15	--	Genetic Information Processing; Translation; Ribosome [PATH:ko03010]
HJWGM001997	99.67	0	mav:MAV_3678	K11753	ribF	riboflavin kinase / FMN adenylyltransferase	2.7.1.26 2.7.7.2	Metabolism; Metabolism of cofactors and vitamins; Riboflavin metabolism [PATH:ko00740]
HJWGM001998	99.57	4.00E-170	mav:MAV_3679	K03709	troR	DtxR family transcriptional regulator, Mn-dependent transcriptional regulator	--	--
HJWGM001999	99.76	0	mav:MAV_3680	K00257	E1.3.99.-	--	--	Metabolism; Metabolism of terpenoids and polyketides; Geraniol degradation [PATH:ko00281]
HJWGM002000	100	0	mav:MAV_3681	K00632	E2.3.1.16, fadA	acetyl-CoA acyltransferase	2.3.1.16	Metabolism; Lipid metabolism; Fatty acid degradation [PATH:ko00071]Metabolism; Amino acid metabolism; Valine, leucine and isoleucine degradation [PATH:ko00280]Metabolism; Metabolism of terpenoids and polyketides; Geraniol degradation [PATH:ko00281]Metabolism; Xenobiotics biodegradation and metabolism; Benzoate degradation [PATH:ko00362]Metabolism; Lipid metabolism; alpha-Linolenic acid metabolism…
HJWGM002001	96.93	0	mpa:MAP2898c	K03177	truB	tRNA pseudouridine synthase B	5.4.99.12	--
HJWGM002003	49.8	2.00E-69	cgl:NCgl2815	K07498	K07498	putative transposase	--	--
HJWGM002005	99.65	0	mav:MAV_3687	K06978	K06978	--	--	--
HJWGM002008	100	2.00E-178	mav:MAV_3689	K01692	E4.2.1.17, paaG	enoyl-CoA hydratase	4.2.1.17	Metabolism; Lipid metabolism; Fatty acid degradation [PATH:ko00071]Metabolism; Amino acid metabolism; Valine, leucine and isoleucine degradation [PATH:ko00280]Metabolism; Metabolism of terpenoids and polyketides; Geraniol degradation [PATH:ko00281]Metabolism; Amino acid metabolism; Lysine degradation [PATH:ko00310]Metabolism; Amino acid metabolism; Phenylalanine metabolism [PATH:ko00360]Metabolis…
HJWGM002010	99.37	0	mpa:MAP2905c	K06881	K06881	--	--	--
HJWGM002011	100	1.00E-110	mav:MAV_3692	K02834	rbfA	ribosome-binding factor A	--	--
HJWGM002012	99.67	0	mpa:MAP2907c	K02519	infB, MTIF2	translation initiation factor IF-2	--	--
HJWGM002013	100	7.00E-61	mpa:MAP2908c	K07742	K07742	hypothetical protein	--	--
HJWGM002014	100	0	mpa:MAP2909c	K02600	nusA	N utilization substance protein A	--	--
HJWGM002015	96.63	2.00E-104	mav:MAV_3696	K09748	rimP	ribosome maturation factor RimP	--	--
HJWGM002018	99.66	0	mav:MAV_3700	K01881	PARS, proS	prolyl-tRNA synthetase	6.1.1.15	Genetic Information Processing; Translation; Aminoacyl-tRNA biosynthesis [PATH:ko00970]
HJWGM002021	99.5	0	mav:MAV_3703	K02302	cysG	uroporphyrin-III C-methyltransferase / precorrin-2 dehydrogenase / sirohydrochlorin ferrochelatase	2.1.1.107 1.3.1.76 4.99.1.4	Metabolism; Metabolism of cofactors and vitamins; Porphyrin and chlorophyll metabolism [PATH:ko00860]
HJWGM002022	98.94	0	mpa:MAP2917c	K02224	cobB-cbiA	cobyrinic acid a,c-diamide synthase	6.3.5.9 6.3.1.-	Metabolism; Metabolism of cofactors and vitamins; Porphyrin and chlorophyll metabolism [PATH:ko00860]
HJWGM002023	98.53	3.00E-144	mav:MAV_3705	K00798	E2.5.1.17, cobO, btuR	cob(I)alamin adenosyltransferase	2.5.1.17	Metabolism; Metabolism of cofactors and vitamins; Porphyrin and chlorophyll metabolism [PATH:ko00860]
HJWGM002024	99.35	0	mav:MAV_3706	K03404	chlD, bchD	magnesium chelatase subunit D	6.6.1.1	Metabolism; Metabolism of cofactors and vitamins; Porphyrin and chlorophyll metabolism [PATH:ko00860]
HJWGM002025	100	1.00E-109	mav:MAV_3707	K02348	elaA	ElaA protein	--	--
HJWGM002026	99.18	0	mav:MAV_3708	K00116	mqo	malate dehydrogenase (quinone)	1.1.5.4	Metabolism; Carbohydrate metabolism; Citrate cycle (TCA cycle) [PATH:ko00020]Metabolism; Carbohydrate metabolism; Pyruvate metabolism [PATH:ko00620]Metabolism; Overview; Carbon metabolism [PATH:ko01200]
HJWGM002028	99.13	0	mav:MAV_3710	K00383	E1.8.1.7, GSR, gor	glutathione reductase (NADPH)	1.8.1.7	Metabolism; Metabolism of other amino acids; Glutathione metabolism [PATH:ko00480]Organismal Systems; Endocrine system; Thyroid hormone synthesis [PATH:ko04918]
HJWGM002029	99.74	0	mav:MAV_3711	K07241	nixA	high-affinity nickel-transport protein	--	--
HJWGM002033	71.76	4.00E-122	sco:SCO1611	K00540	E1.-.-.-	--	--	--
HJWGM002034	98.46	0	mpa:MAP2929c	K00146	feaB	phenylacetaldehyde dehydrogenase	1.2.1.39	Metabolism; Amino acid metabolism; Phenylalanine metabolism [PATH:ko00360]Metabolism; Xenobiotics biodegradation and metabolism; Styrene degradation [PATH:ko00643]
HJWGM002035	98.73	2.00E-165	mav:MAV_3717	K07010	K07010	putative glutamine amidotransferase	--	--
HJWGM002036	99.36	0	mav:MAV_3718	K01915	E6.3.1.2, glnA	glutamine synthetase	6.3.1.2	Metabolism; Amino acid metabolism; Alanine, aspartate and glutamate metabolism [PATH:ko00250]Metabolism; Amino acid metabolism; Arginine and proline metabolism [PATH:ko00330]Metabolism; Carbohydrate metabolism; Glyoxylate and dicarboxylate metabolism [PATH:ko00630]Metabolism; Energy metabolism; Nitrogen metabolism [PATH:ko00910]Metabolism; Overview; Biosynthesis of amino acids [PATH:ko01230]Envir…
HJWGM002038	98.79	0	mpa:MAP2933c	K02232	E6.3.5.10, cobQ, cbiP	adenosylcobyric acid synthase	6.3.5.10	Metabolism; Metabolism of cofactors and vitamins; Porphyrin and chlorophyll metabolism [PATH:ko00860]
HJWGM002039	100	0	mav:MAV_3721	K01265	E3.4.11.18, map	methionyl aminopeptidase	3.4.11.18	--
HJWGM002042	99.26	0	mpa:MAP2937c	K06976	K06976	--	--	--
HJWGM002043	100	0	mpa:MAP2938c	K03526	E1.17.7.1, gcpE, ispG	(E)-4-hydroxy-3-methylbut-2-enyl-diphosphate synthase	1.17.7.1	Metabolism; Metabolism of terpenoids and polyketides; Terpenoid backbone biosynthesis [PATH:ko00900]
HJWGM002044	100	0	mav:MAV_3726	K01417	E3.4.24.-	--	--	--
HJWGM002045	100	0	mpa:MAP2940c	K00099	dxr	1-deoxy-D-xylulose-5-phosphate reductoisomerase	1.1.1.267	Metabolism; Metabolism of terpenoids and polyketides; Terpenoid backbone biosynthesis [PATH:ko00900]
HJWGM002047	98.9	0	mpa:MAP2943c	K06941	rlmN	ribosomal RNA large subunit methyltransferase N	2.1.1.-	--
HJWGM002048	99.36	0	mav:MAV_3731	K00981	E2.7.7.41, CDS1, cdsA	phosphatidate cytidylyltransferase	2.7.7.41	Metabolism; Lipid metabolism; Glycerophospholipid metabolism [PATH:ko00564]Environmental Information Processing; Signal transduction; Phosphatidylinositol signaling system [PATH:ko04070]
HJWGM002049	100	6.00E-132	mav:MAV_3732	K02838	frr, MRRF, RRF	ribosome recycling factor	--	--
HJWGM002050	99.56	2.00E-163	mav:MAV_3733	K09903	pyrH	uridylate kinase	2.7.4.22	Metabolism; Nucleotide metabolism; Pyrimidine metabolism [PATH:ko00240]
HJWGM002052	41.03	6.00E-25	pfo:Pfl01_5606	K07657	phoB	two-component system, OmpR family, phosphate regulon response regulator PhoB	--	Environmental Information Processing; Signal transduction; Two-component system [PATH:ko02020]
HJWGM002057	99.63	0	mpa:MAP2951	K00540	E1.-.-.-	--	--	--
HJWGM002060	98.09	0	mpa:MAP2954c	K01426	E3.5.1.4, amiE	amidase	3.5.1.4	Metabolism; Amino acid metabolism; Arginine and proline metabolism [PATH:ko00330]Metabolism; Amino acid metabolism; Phenylalanine metabolism [PATH:ko00360]Metabolism; Amino acid metabolism; Tryptophan metabolism [PATH:ko00380]Metabolism; Xenobiotics biodegradation and metabolism; Aminobenzoate degradation [PATH:ko00627]Metabolism; Xenobiotics biodegradation and metabolism; Styrene degradation [PA…
HJWGM002061	99.27	0	mpa:MAP2955c	K02357	tsf, TSFM	elongation factor Ts	--	--
HJWGM002062	100	0	mav:MAV_3744	K02967	RP-S2, rpsB	small subunit ribosomal protein S2	--	Genetic Information Processing; Translation; Ribosome [PATH:ko03010]
HJWGM002064	99.67	0	mpa:MAP2958c	K03733	xerC	integrase/recombinase XerC	--	--
HJWGM002065	99.67	0	mav:MAV_3747	K00467	E1.13.12.4	lactate 2-monooxygenase	1.13.12.4	Metabolism; Carbohydrate metabolism; Pyruvate metabolism [PATH:ko00620]
HJWGM002082	60.33	6.00E-62	mlb:MLBr_00678	K07486	K07486	transposase	--	--
HJWGM002092	100	0	mav:MAV_0034	K07493	K07493	putative transposase	--	--
HJWGM002093	97.5	7.00E-23	mav:MAV_2366	K05375	mbtH	MbtH protein	--	--
HJWGM002094	66.48	0	mjl:Mjls_2953	K01652	E2.2.1.6L, ilvB, ilvG, ilvI	acetolactate synthase I/II/III large subunit	2.2.1.6	Metabolism; Amino acid metabolism; Valine, leucine and isoleucine biosynthesis [PATH:ko00290]Metabolism; Carbohydrate metabolism; Butanoate metabolism [PATH:ko00650]Metabolism; Carbohydrate metabolism; C5-Branched dibasic acid metabolism [PATH:ko00660]Metabolism; Metabolism of cofactors and vitamins; Pantothenate and CoA biosynthesis [PATH:ko00770]Metabolism; Overview; 2-Oxocarboxylic acid metabo…
HJWGM002097	99.74	0	mpa:MAP1876c	K01883	CARS, cysS	cysteinyl-tRNA synthetase	6.1.1.16	Genetic Information Processing; Translation; Aminoacyl-tRNA biosynthesis [PATH:ko00970]
HJWGM002098	99.61	0	mav:MAV_2360	K03677	cysQ	CysQ protein	--
HJWGM002101	41.94	1.00E-38	cgl:NCgl1013	K01834	PGAM, gpm	phosphoglycerate mutase	5.4.2.1	Metabolism; Carbohydrate metabolism; Glycolysis / Gluconeogenesis [PATH:ko00010]Metabolism; Amino acid metabolism; Glycine, serine and threonine metabolism [PATH:ko00260]Metabolism; Energy metabolism; Methane metabolism [PATH:ko00680]Metabolism; Overview; Carbon metabolism [PATH:ko01200]Metabolism; Overview; Biosynthesis of amino acids [PATH:ko01230]Human Diseases; Cancers; Central carbon metabol…
HJWGM002105	99.43	0	mav:MAV_2353	K00226	pyrD	dihydroorotate dehydrogenase (fumarate)	1.3.98.1	Metabolism; Nucleotide metabolism; Pyrimidine metabolism [PATH:ko00240]
HJWGM002107	100	4.00E-126	mav:MAV_2351	K06910	K06910	--	--	--
HJWGM002110	100	3.00E-153	mav:MAV_2347	K07100	K07100	--	--	--
HJWGM002113	99.13	1.00E-72	mav:MAV_2344	K02221	yggT	YggT family protein	--	--
HJWGM002114	99.53	9.00E-152	mpa:MAP1891c	K09772	sepF	cell division inhibitor SepF	--	--
HJWGM002115	99.62	0	mpa:MAP1892c	K06997	K06997	--	--	--
HJWGM002116	99.57	1.00E-162	mav:MAV_2341	K05810	yfiH	conserved hypothetical protein	--	--
HJWGM002117	100	0	mav:MAV_2340	K03531	ftsZ	cell division protein FtsZ	--	Cellular Processes; Cell growth and death; Cell cycle - Caulobacter [PATH:ko04112]
HJWGM002118	99.68	0	mav:MAV_2338	K03589	ftsQ	cell division protein FtsQ	--	Cellular Processes; Cell growth and death; Cell cycle - Caulobacter [PATH:ko04112]
HJWGM002119	99.4	0	mav:MAV_2337	K01924	murC	UDP-N-acetylmuramate--alanine ligase	6.3.2.8	Metabolism; Metabolism of other amino acids; D-Glutamine and D-glutamate metabolism [PATH:ko00471]Metabolism; Glycan biosynthesis and metabolism; Peptidoglycan biosynthesis [PATH:ko00550]
HJWGM002120	99.75	0	mav:MAV_2336	K02563	murG	UDP-N-acetylglucosamine--N-acetylmuramyl-(pentapeptide) pyrophosphoryl-undecaprenol N-acetylglucosamine transferase	2.4.1.227	Metabolism; Glycan biosynthesis and metabolism; Peptidoglycan biosynthesis [PATH:ko00550]Human Diseases; Drug resistance; Vancomycin resistance [PATH:ko01502]Cellular Processes; Cell growth and death; Cell cycle - Caulobacter [PATH:ko04112]
HJWGM002121	99.84	0	mav:MAV_2335	K03588	ftsW, spoVE	cell division protein FtsW	--	Cellular Processes; Cell growth and death; Cell cycle - Caulobacter [PATH:ko04112]
HJWGM002122	99.8	0	mav:MAV_2334	K01925	murD	UDP-N-acetylmuramoylalanine--D-glutamate ligase	6.3.2.9	Metabolism; Metabolism of other amino acids; D-Glutamine and D-glutamate metabolism [PATH:ko00471]Metabolism; Glycan biosynthesis and metabolism; Peptidoglycan biosynthesis [PATH:ko00550]
HJWGM002123	100	0	mav:MAV_2333	K01000	mraY	phospho-N-acetylmuramoyl-pentapeptide-transferase	2.7.8.13	Metabolism; Glycan biosynthesis and metabolism; Peptidoglycan biosynthesis [PATH:ko00550]Human Diseases; Drug resistance; Vancomycin resistance [PATH:ko01502]
HJWGM002124	99.04	0	mpa:MAP1901c	K01929	murF	UDP-N-acetylmuramoylalanyl-D-glutamyl-2,6-diaminopimelate--D-alanyl-D-alanine ligase	6.3.2.10	Metabolism; Amino acid metabolism; Lysine biosynthesis [PATH:ko00300]Metabolism; Glycan biosynthesis and metabolism; Peptidoglycan biosynthesis [PATH:ko00550]Human Diseases; Drug resistance; Vancomycin resistance [PATH:ko01502]
HJWGM002125	99.81	0	mav:MAV_2331	K01928	E6.3.2.13, murE	UDP-N-acetylmuramoylalanyl-D-glutamate--2,6-diaminopimelate ligase	6.3.2.13	Metabolism; Amino acid metabolism; Lysine biosynthesis [PATH:ko00300]Metabolism; Glycan biosynthesis and metabolism; Peptidoglycan biosynthesis [PATH:ko00550]
HJWGM002126	99.53	0	mav:MAV_2330	K03587	ftsI	cell division protein FtsI (penicillin-binding protein 3)	2.4.1.129	Metabolism; Glycan biosynthesis and metabolism; Peptidoglycan biosynthesis [PATH:ko00550]Human Diseases; Drug resistance; beta-Lactam resistance [PATH:ko01501]
HJWGM002128	99.7	0	mav:MAV_2328	K03438	mraW	S-adenosyl-methyltransferase	2.1.1.-	--
HJWGM002129	99.3	1.00E-102	mav:MAV_2327	K03925	mraZ	MraZ protein	--	--
HJWGM002134	99.71	0	mav:MAV_2321	K13787	idsA	geranylgeranyl diphosphate synthase, type I	2.5.1.1 2.5.1.10 2.5.1.29	Metabolism; Metabolism of terpenoids and polyketides; Terpenoid backbone biosynthesis [PATH:ko00900]
HJWGM002135	100	0	mpa:MAP1912	K14337	mptA	alpha-1,6-mannosyltransferase	2.4.1.-	--
HJWGM002137	100	0	mav:MAV_2318	K08884	K08884	serine/threonine protein kinase, bacterial	2.7.11.1	--
HJWGM002139	100	0	mav:MAV_2317	K01626	E2.5.1.54, aroF, aroG, aroH	3-deoxy-7-phosphoheptulonate synthase	2.5.1.54	Metabolism; Amino acid metabolism; Phenylalanine, tyrosine and tryptophan biosynthesis [PATH:ko00400]Metabolism; Overview; Biosynthesis of amino acids [PATH:ko01230]
HJWGM002142	100	0	mpa:MAP1919	K13671	K13671	alpha-1,2-mannosyltransferase	2.4.1.-	--
HJWGM002143	100	4.00E-176	mav:MAV_2313	K00655	plsC	1-acyl-sn-glycerol-3-phosphate acyltransferase	2.3.1.51	Metabolism; Lipid metabolism; Glycerolipid metabolism [PATH:ko00561]Metabolism; Lipid metabolism; Glycerophospholipid metabolism [PATH:ko00564]
HJWGM002145	99.74	0	mav:MAV_2310	K01551	E3.6.3.16, arsA	arsenite-transporting ATPase	3.6.3.16	--
HJWGM002148	99.83	0	mav:MAV_2307	K01897	ACSL, fadD	long-chain acyl-CoA synthetase	6.2.1.3	Metabolism; Lipid metabolism; Fatty acid biosynthesis [PATH:ko00061]Metabolism; Lipid metabolism; Fatty acid degradation [PATH:ko00071]Metabolism; Overview; Fatty acid metabolism [PATH:ko01212]Organismal Systems; Endocrine system; PPAR signaling pathway [PATH:ko03320]Cellular Processes; Transport and catabolism; Peroxisome [PATH:ko04146]Organismal Systems; Endocrine system; Adipocytokine signalin…
HJWGM002149	99.2	0	mav:MAV_2306	K13668	pimB	phosphatidylinositol alpha-1,6-mannosyltransferase	2.4.1.-	--
HJWGM002152	99.84	0	mav:MAV_2300	K02342	DPO3E, dnaQ	DNA polymerase III subunit epsilon	2.7.7.7	Metabolism; Nucleotide metabolism; Purine metabolism [PATH:ko00230]Metabolism; Nucleotide metabolism; Pyrimidine metabolism [PATH:ko00240]Genetic Information Processing; Replication and repair; DNA replication [PATH:ko03030]Genetic Information Processing; Replication and repair; Mismatch repair [PATH:ko03430]Genetic Information Processing; Replication and repair; Homologous recombination [PATH:ko…
HJWGM002155	100	9.00E-128	mav:MAV_2299	K02276	coxC	cytochrome c oxidase subunit III	1.9.3.1	Metabolism; Energy metabolism; Oxidative phosphorylation [PATH:ko00190]
HJWGM002156	100	0	mpa:MAP1933	K03889	qcrC	ubiquinol-cytochrome c reductase cytochrome c subunit	--	Metabolism; Energy metabolism; Oxidative phosphorylation [PATH:ko00190]
HJWGM002157	100	0	mav:MAV_2297	K03890	qcrA	ubiquinol-cytochrome c reductase iron-sulfur subunit	--	Metabolism; Energy metabolism; Oxidative phosphorylation [PATH:ko00190]
HJWGM002158	100	0	mav:MAV_2296	K03891	qcrB	ubiquinol-cytochrome c reductase cytochrome b subunit	--	Metabolism; Energy metabolism; Oxidative phosphorylation [PATH:ko00190]
HJWGM002163	99.7	0	mav:MAV_2291	K02275	coxB	cytochrome c oxidase subunit II	1.9.3.1	Metabolism; Energy metabolism; Oxidative phosphorylation [PATH:ko00190]
HJWGM002164	99.53	0	mav:MAV_2290	K01953	E6.3.5.4, asnB	asparagine synthase (glutamine-hydrolysing)	6.3.5.4	Metabolism; Amino acid metabolism; Alanine, aspartate and glutamate metabolism [PATH:ko00250]
HJWGM002165	99.69	0	mav:MAV_2289	K00856	E2.7.1.20, ADK	adenosine kinase	2.7.1.20	Metabolism; Nucleotide metabolism; Purine metabolism [PATH:ko00230]
HJWGM002167	47.12	1.00E-31	rxy:Rxyl_2772	K13628	iscA	iron-sulfur cluster assembly protein	--	--
HJWGM002168	100	0	mpa:MAP1945c	K00865	E2.7.1.31, glxK	glycerate kinase	2.7.1.31	Metabolism; Amino acid metabolism; Glycine, serine and threonine metabolism [PATH:ko00260]Metabolism; Lipid metabolism; Glycerolipid metabolism [PATH:ko00561]Metabolism; Carbohydrate metabolism; Glyoxylate and dicarboxylate metabolism [PATH:ko00630]
HJWGM002170	99.44	5.00E-123	mav:MAV_2284	K02231	cobP, cobU	adenosylcobinamide kinase / adenosylcobinamide-phosphate guanylyltransferase	2.7.1.156 2.7.7.62	Metabolism; Metabolism of cofactors and vitamins; Porphyrin and chlorophyll metabolism [PATH:ko00860]
HJWGM002171	100	0	mav:MAV_2283	K00768	E2.4.2.21, cobU, cobT	nicotinate-nucleotide--dimethylbenzimidazole phosphoribosyltransferase	2.4.2.21	Metabolism; Metabolism of cofactors and vitamins; Porphyrin and chlorophyll metabolism [PATH:ko00860]
HJWGM002172	98.8	3.00E-160	mav:MAV_2282	K02233	E2.7.8.26, cobS, cobV	adenosylcobinamide-GDP ribazoletransferase	2.7.8.26	Metabolism; Metabolism of cofactors and vitamins; Porphyrin and chlorophyll metabolism [PATH:ko00860]
HJWGM002173	99.73	0	mav:MAV_2281	K00826	E2.6.1.42, ilvE	branched-chain amino acid aminotransferase	2.6.1.42	Metabolism; Amino acid metabolism; Valine, leucine and isoleucine degradation [PATH:ko00280]Metabolism; Amino acid metabolism; Valine, leucine and isoleucine biosynthesis [PATH:ko00290]Metabolism; Metabolism of cofactors and vitamins; Pantothenate and CoA biosynthesis [PATH:ko00770]Metabolism; Overview; 2-Oxocarboxylic acid metabolism [PATH:ko01210]Metabolism; Overview; Biosynthesis of amino acid…
HJWGM002174	98.64	0	mav:MAV_2280	K00605	E2.1.2.10, gcvT	aminomethyltransferase	2.1.2.10	Metabolism; Amino acid metabolism; Glycine, serine and threonine metabolism [PATH:ko00260]Metabolism; Metabolism of cofactors and vitamins; One carbon pool by folate [PATH:ko00670]Metabolism; Overview; Carbon metabolism [PATH:ko01200]
HJWGM002175	99.61	0	mpa:MAP1953	K01255	CARP, pepA	leucyl aminopeptidase	3.4.11.1	Metabolism; Metabolism of other amino acids; Glutathione metabolism [PATH:ko00480]
HJWGM002179	79.59	0	mbb:BCG_2230c	K00540	E1.-.-.-	--	--	--
HJWGM002180	100	0	mav:MAV_2273	K00658	DLST, sucB	2-oxoglutarate dehydrogenase E2 component (dihydrolipoamide succinyltransferase)	2.3.1.61	Metabolism; Carbohydrate metabolism; Citrate cycle (TCA cycle) [PATH:ko00020]Metabolism; Amino acid metabolism; Lysine degradation [PATH:ko00310]Metabolism; Overview; Carbon metabolism [PATH:ko01200]
HJWGM002181	99.35	0	mav:MAV_2272	K07071	K07071	--	--	--
HJWGM002182	99.14	3.00E-163	mpa:MAP1958	K03801	lipB	lipoyl(octanoyl) transferase	2.3.1.181	Metabolism; Metabolism of cofactors and vitamins; Lipoic acid metabolism [PATH:ko00785]
HJWGM002183	99.02	0	mpa:MAP1959	K03644	lipA	lipoic acid synthetase	2.8.1.8	Metabolism; Metabolism of cofactors and vitamins; Lipoic acid metabolism [PATH:ko00785]
HJWGM002186	99.79	0	mav:MAV_2267	K01915	E6.3.1.2, glnA	glutamine synthetase	6.3.1.2	Metabolism; Amino acid metabolism; Alanine, aspartate and glutamate metabolism [PATH:ko00250]Metabolism; Amino acid metabolism; Arginine and proline metabolism [PATH:ko00330]Metabolism; Carbohydrate metabolism; Glyoxylate and dicarboxylate metabolism [PATH:ko00630]Metabolism; Energy metabolism; Nitrogen metabolism [PATH:ko00910]Metabolism; Overview; Biosynthesis of amino acids [PATH:ko01230]Envir…
HJWGM002187	40.34	1.00E-42	mbb:BCG_0994c	K00540	E1.-.-.-	--	--	--
HJWGM002189	99.9	0	mav:MAV_2245	K00982	glnE	glutamate-ammonia-ligase adenylyltransferase	2.7.7.42	--
HJWGM002190	100	0	mav:MAV_2244	K01915	E6.3.1.2, glnA	glutamine synthetase	6.3.1.2	Metabolism; Amino acid metabolism; Alanine, aspartate and glutamate metabolism [PATH:ko00250]Metabolism; Amino acid metabolism; Arginine and proline metabolism [PATH:ko00330]Metabolism; Carbohydrate metabolism; Glyoxylate and dicarboxylate metabolism [PATH:ko00630]Metabolism; Energy metabolism; Nitrogen metabolism [PATH:ko00910]Metabolism; Overview; Biosynthesis of amino acids [PATH:ko01230]Envir…
HJWGM002191	99.42	0	mav:MAV_2243	K01423	E3.4.-.-	--	--	Metabolism; Amino acid metabolism; Lysine degradation [PATH:ko00310]Metabolism; Metabolism of cofactors and vitamins; Biotin metabolism [PATH:ko00780]
HJWGM002192	100	0	mav:MAV_2241	K01423	E3.4.-.-	--	--	Metabolism; Amino acid metabolism; Lysine degradation [PATH:ko00310]Metabolism; Metabolism of cofactors and vitamins; Biotin metabolism [PATH:ko00780]
HJWGM002193	69.61	0	mmc:Mmcs_3331	K00635	E2.3.1.20	diacylglycerol O-acyltransferase	2.3.1.20	Metabolism; Lipid metabolism; Glycerolipid metabolism [PATH:ko00561]
HJWGM002194	100	0	mpa:MAP1970	K00606	panB	3-methyl-2-oxobutanoate hydroxymethyltransferase	2.1.2.11	Metabolism; Metabolism of cofactors and vitamins; Pantothenate and CoA biosynthesis [PATH:ko00770]
HJWGM002199	99.58	2.00E-173	mav:MAV_2215	K09990	K09990	hypothetical protein	--	--
HJWGM002200	100	5.00E-156	mav:MAV_2216	K00575	cheR	chemotaxis protein methyltransferase CheR	2.1.1.80	Environmental Information Processing; Signal transduction; Two-component system [PATH:ko02020]Cellular Processes; Cell motility; Bacterial chemotaxis [PATH:ko02030]
HJWGM002202	42.03	5.00E-86	mav:MAV_1950	K00517	E1.14.-.-	--	--	Metabolism; Xenobiotics biodegradation and metabolism; Bisphenol degradation [PATH:ko00363]Metabolism; Xenobiotics biodegradation and metabolism; Polycyclic aromatic hydrocarbon degradation [PATH:ko00624]Metabolism; Xenobiotics biodegradation and metabolism; Aminobenzoate degradation [PATH:ko00627]Metabolism; Metabolism of terpenoids and polyketides; Limonene and pinene degradation [PATH:ko00903]…
HJWGM002205	100	6.00E-168	mav:MAV_2210	K07164	K07164	--	--	--
HJWGM002207	100	0	mav:MAV_2208	K00817	hisC	histidinol-phosphate aminotransferase	2.6.1.9	Metabolism; Amino acid metabolism; Histidine metabolism [PATH:ko00340]Metabolism; Amino acid metabolism; Tyrosine metabolism [PATH:ko00350]Metabolism; Amino acid metabolism; Phenylalanine metabolism [PATH:ko00360]Metabolism; Amino acid metabolism; Phenylalanine, tyrosine and tryptophan biosynthesis [PATH:ko00400]Metabolism; Biosynthesis of other secondary metabolites; Novobiocin biosynthesis [PAT…
HJWGM002208	72.38	2.00E-97	msm:MSMEG_4308	K01081	E3.1.3.5	5'-nucleotidase	3.1.3.5	Metabolism; Nucleotide metabolism; Purine metabolism [PATH:ko00230]Metabolism; Nucleotide metabolism; Pyrimidine metabolism [PATH:ko00240]Metabolism; Metabolism of cofactors and vitamins; Nicotinate and nicotinamide metabolism [PATH:ko00760]
HJWGM002209	99.39	9.00E-118	mav:MAV_2206	K01104	E3.1.3.48	protein-tyrosine phosphatase	3.1.3.48	--
HJWGM002211	97.77	0	mav:MAV_2205	K02227	E6.3.1.10, cobD, cbiB	adenosylcobinamide-phosphate synthase CobD	6.3.1.10	Metabolism; Metabolism of cofactors and vitamins; Porphyrin and chlorophyll metabolism [PATH:ko00860]
HJWGM002213	50.92	3.00E-128	stp:Strop_2711	K01253	EPHX1	microsomal epoxide hydrolase	3.3.2.9	Metabolism; Xenobiotics biodegradation and metabolism; Metabolism of xenobiotics by cytochrome P450 [PATH:ko00980]Organismal Systems; Digestive system; Bile secretion [PATH:ko04976]Human Diseases; Cancers; Chemical carcinogenesis [PATH:ko05204]
HJWGM002215	100	9.00E-111	mav:MAV_2199	K03386	E1.11.1.15, PRDX, ahpC	peroxiredoxin (alkyl hydroperoxide reductase subunit C)	1.11.1.15	--
HJWGM002218	99.89	0	mav:MAV_2196	K00163	aceE	pyruvate dehydrogenase E1 component	1.2.4.1	Metabolism; Carbohydrate metabolism; Glycolysis / Gluconeogenesis [PATH:ko00010]Metabolism; Carbohydrate metabolism; Citrate cycle (TCA cycle) [PATH:ko00020]Metabolism; Carbohydrate metabolism; Pyruvate metabolism [PATH:ko00620]Metabolism; Overview; Carbon metabolism [PATH:ko01200]
HJWGM002220	100	0	mav:MAV_2194	K00645	fabD	[acyl-carrier-protein] S-malonyltransferase	2.3.1.39	Metabolism; Lipid metabolism; Fatty acid biosynthesis [PATH:ko00061]Metabolism; Overview; Fatty acid metabolism [PATH:ko01212]
HJWGM002221	99.13	5.00E-74	mav:MAV_2193	K02078	acpP	acyl carrier protein	--	--
HJWGM002222	100	0	mav:MAV_2192	K11609	kas	beta-ketoacyl ACP synthase	2.3.1.-	--
HJWGM002223	100	0	mav:MAV_2191	K11609	kas	beta-ketoacyl ACP synthase	2.3.1.-	--
HJWGM002224	44.19	7.00E-125	kfl:Kfla_1439	K01966	PCCB, pccB	propionyl-CoA carboxylase beta chain	6.4.1.3	Metabolism; Amino acid metabolism; Valine, leucine and isoleucine degradation [PATH:ko00280]Metabolism; Carbohydrate metabolism; Glyoxylate and dicarboxylate metabolism [PATH:ko00630]Metabolism; Carbohydrate metabolism; Propanoate metabolism [PATH:ko00640]
HJWGM002225	100	0	mav:MAV_2189	K00492	E1.14.13.-	--	--	Metabolism; Amino acid metabolism; Histidine metabolism [PATH:ko00340]Metabolism; Xenobiotics biodegradation and metabolism; Chlorocyclohexane and chlorobenzene degradation [PATH:ko00361]Metabolism; Xenobiotics biodegradation and metabolism; Bisphenol degradation [PATH:ko00363]Metabolism; Xenobiotics biodegradation and metabolism; Toluene degradation [PATH:ko00623]Metabolism; Xenobiotics biodegra…
HJWGM002226	99.81	0	mav:MAV_2188	K00111	glpA, glpD	glycerol-3-phosphate dehydrogenase	1.1.5.3	Metabolism; Lipid metabolism; Glycerophospholipid metabolism [PATH:ko00564]
HJWGM002228	100	0	mav:MAV_2186	K00803	E2.5.1.26, AGPS	alkyldihydroxyacetonephosphate synthase	2.5.1.26	Metabolism; Lipid metabolism; Ether lipid metabolism [PATH:ko00565]Cellular Processes; Transport and catabolism; Peroxisome [PATH:ko04146]
HJWGM002229	99.68	0	mav:MAV_2184	K07029	K07029	--	--	--
HJWGM002233	99.16	0	mpa:MAP2008	K00153	E1.1.1.306	S-(hydroxymethyl)mycothiol dehydrogenase	1.1.1.306	--
HJWGM002234	71.43	4.00E-99	rha:RHA1_ro06806	K01069	E3.1.2.6, gloB	hydroxyacylglutathione hydrolase	3.1.2.6	Metabolism; Carbohydrate metabolism; Pyruvate metabolism [PATH:ko00620]
HJWGM002238	100	0	mav:MAV_2176	K00215	dapB	dihydrodipicolinate reductase	1.3.1.26	Metabolism; Amino acid metabolism; Lysine biosynthesis [PATH:ko00300]Metabolism; Overview; Biosynthesis of amino acids [PATH:ko01230]
HJWGM002240	99.77	0	mav:MAV_2174	K00517	E1.14.-.-	--	--	Metabolism; Xenobiotics biodegradation and metabolism; Bisphenol degradation [PATH:ko00363]Metabolism; Xenobiotics biodegradation and metabolism; Polycyclic aromatic hydrocarbon degradation [PATH:ko00624]Metabolism; Xenobiotics biodegradation and metabolism; Aminobenzoate degradation [PATH:ko00627]Metabolism; Metabolism of terpenoids and polyketides; Limonene and pinene degradation [PATH:ko00903]…
HJWGM002243	66.8	0	mva:Mvan_3104	K03379	E1.14.13.22	cyclohexanone monooxygenase	1.14.13.22	Metabolism; Xenobiotics biodegradation and metabolism; Caprolactam degradation [PATH:ko00930]Metabolism; Overview; Degradation of aromatic compounds [PATH:ko01220]
HJWGM002245	55.73	2.00E-72	mbb:BCG_1798	K01066	E3.1.1.-	esterase / lipase	3.1.1.-	Metabolism; Xenobiotics biodegradation and metabolism; Bisphenol degradation [PATH:ko00363]Metabolism; Biosynthesis of other secondary metabolites; Tropane, piperidine and pyridine alkaloid biosynthesis [PATH:ko00960]
HJWGM002246	98.8	5.00E-175	mav:MAV_2168	K01448	E3.5.1.28B, amiA, amiB, amiC	N-acetylmuramoyl-L-alanine amidase	3.5.1.28	--
HJWGM002249	96.13	2.00E-122	mav:MAV_2165	K01607	pcaC	4-carboxymuconolactone decarboxylase	4.1.1.44	Metabolism; Xenobiotics biodegradation and metabolism; Benzoate degradation [PATH:ko00362]Metabolism; Overview; Degradation of aromatic compounds [PATH:ko01220]
HJWGM002250	97.11	7.00E-120	mav:MAV_2164	K01607	pcaC	4-carboxymuconolactone decarboxylase	4.1.1.44	Metabolism; Xenobiotics biodegradation and metabolism; Benzoate degradation [PATH:ko00362]Metabolism; Overview; Degradation of aromatic compounds [PATH:ko01220]
HJWGM002253	96.06	2.00E-80	mpa:MAP2027c	K07062	K07062	--	--	--
HJWGM002257	99.18	0	mav:MAV_2158	K08884	K08884	serine/threonine protein kinase, bacterial	2.7.11.1	--
HJWGM002259	98.86	0	mav:MAV_2156	K00517	E1.14.-.-	--	--	Metabolism; Xenobiotics biodegradation and metabolism; Bisphenol degradation [PATH:ko00363]Metabolism; Xenobiotics biodegradation and metabolism; Polycyclic aromatic hydrocarbon degradation [PATH:ko00624]Metabolism; Xenobiotics biodegradation and metabolism; Aminobenzoate degradation [PATH:ko00627]Metabolism; Metabolism of terpenoids and polyketides; Limonene and pinene degradation [PATH:ko00903]…
HJWGM002260	99.64	0	mpa:MAP2035	K00366	E1.7.7.1, nirA	ferredoxin-nitrite reductase	1.7.7.1	Metabolism; Energy metabolism; Nitrogen metabolism [PATH:ko00910]
HJWGM002261	98.38	3.00E-180	mpa:MAP2036	K00390	cysH	phosphoadenosine phosphosulfate reductase	1.8.4.8	Metabolism; Energy metabolism; Sulfur metabolism [PATH:ko00920]
HJWGM002264	99.07	3.00E-73	mav:MAV_2150	K05524	fdxA	ferredoxin	--	--
HJWGM002266	100	0	mav:MAV_2146	K01175	E3.1.-.-	--	--	--
HJWGM002267	99.31	1.00E-101	mav:MAV_2147	K14475	ICP	inhibitor of cysteine peptidase	--	Human Diseases; Infectious diseases; African trypanosomiasis [PATH:ko05143]
HJWGM002268	99.81	0	mav:MAV_2145	K03316	TC.CPA1	monovalent cation:H+ antiporter, CPA1 family	--	--
HJWGM002270	99.21	0	mpa:MAP2045	K14335	pimC	alpha-1,6-mannosyltransferase	2.4.1.-	--
HJWGM002271	98.56	0	mav:MAV_2142	K01011	TST, MPST, sseA	thiosulfate/3-mercaptopyruvate sulfurtransferase	2.8.1.1 2.8.1.2	Metabolism; Amino acid metabolism; Cysteine and methionine metabolism [PATH:ko00270]Metabolism; Energy metabolism; Sulfur metabolism [PATH:ko00920]Genetic Information Processing; Folding, sorting and degradation; Sulfur relay system [PATH:ko04122]
HJWGM002272	97.11	1.00E-157	mpa:MAP2047	K07090	K07090	--	--	--
HJWGM002276	100	0	mav:MAV_2138	K00517	E1.14.-.-	--	--	Metabolism; Xenobiotics biodegradation and metabolism; Bisphenol degradation [PATH:ko00363]Metabolism; Xenobiotics biodegradation and metabolism; Polycyclic aromatic hydrocarbon degradation [PATH:ko00624]Metabolism; Xenobiotics biodegradation and metabolism; Aminobenzoate degradation [PATH:ko00627]Metabolism; Metabolism of terpenoids and polyketides; Limonene and pinene degradation [PATH:ko00903]…
HJWGM002281	99.75	0	mav:MAV_2132	K14155	patB, malY	cystathione beta-lyase	4.4.1.8	Metabolism; Amino acid metabolism; Cysteine and methionine metabolism [PATH:ko00270]Metabolism; Metabolism of other amino acids; Selenocompound metabolism [PATH:ko00450]Metabolism; Overview; Biosynthesis of amino acids [PATH:ko01230]
HJWGM002283	99.68	0	mav:MAV_2130	K01563	dhaA	haloalkane dehalogenase	3.8.1.5	Metabolism; Xenobiotics biodegradation and metabolism; Chlorocyclohexane and chlorobenzene degradation [PATH:ko00361]Metabolism; Xenobiotics biodegradation and metabolism; Chloroalkane and chloroalkene degradation [PATH:ko00625]
HJWGM002284	100	7.00E-170	mpa:MAP2058c	K03677	cysQ	CysQ protein	--
HJWGM002286	100	0	mav:MAV_2127	K00626	E2.3.1.9, atoB	acetyl-CoA C-acetyltransferase	2.3.1.9	Metabolism; Lipid metabolism; Fatty acid degradation [PATH:ko00071]Metabolism; Lipid metabolism; Synthesis and degradation of ketone bodies [PATH:ko00072]Metabolism; Amino acid metabolism; Valine, leucine and isoleucine degradation [PATH:ko00280]Metabolism; Amino acid metabolism; Lysine degradation [PATH:ko00310]Metabolism; Xenobiotics biodegradation and metabolism; Benzoate degradation [PATH:ko0…
HJWGM002295	100	0	mav:MAV_2118	K04079	htpG, HSP90A	molecular chaperone HtpG	--	Genetic Information Processing; Folding, sorting and degradation; Protein processing in endoplasmic reticulum [PATH:ko04141]Environmental Information Processing; Signal transduction; PI3K-Akt signaling pathway [PATH:ko04151]Organismal Systems; Immune system; Antigen processing and presentation [PATH:ko04612]Organismal Systems; Immune system; NOD-like receptor signaling pathway [PATH:ko04621]Organ…
HJWGM002297	98.96	0	mav:MAV_2116	K01913	E6.2.1.-	--	--	Metabolism; Xenobiotics biodegradation and metabolism; Aminobenzoate degradation [PATH:ko00627]Metabolism; Metabolism of terpenoids and polyketides; Limonene and pinene degradation [PATH:ko00903]Metabolism; Xenobiotics biodegradation and metabolism; Caprolactam degradation [PATH:ko00930]Metabolism; Biosynthesis of other secondary metabolites; Tropane, piperidine and pyridine alkaloid biosynthesis…
HJWGM002305	97.82	2.00E-161	mav:MAV_2105	K01567	E3.-.-.-	--	--	--
HJWGM002307	98.12	0	mpa:MAP2082	K07028	K07028	--	--	--
HJWGM002309	99.79	0	mav:MAV_2101	K00128	E1.2.1.3	aldehyde dehydrogenase (NAD+)	1.2.1.3	Metabolism; Carbohydrate metabolism; Glycolysis / Gluconeogenesis [PATH:ko00010]Metabolism; Carbohydrate metabolism; Pentose and glucuronate interconversions [PATH:ko00040]Metabolism; Carbohydrate metabolism; Ascorbate and aldarate metabolism [PATH:ko00053]Metabolism; Lipid metabolism; Fatty acid degradation [PATH:ko00071]Metabolism; Amino acid metabolism; Valine, leucine and isoleucine degradati…
HJWGM002310	50.94	3.00E-84	rso:RSc3209	K00540	E1.-.-.-	--	--	--
HJWGM002316	99.41	0	mav:MAV_2091	K03568	tldD	TldD protein	--	--
HJWGM002317	100	0	mpa:MAP2090	K02025	ABC.MS.P	multiple sugar transport system permease protein	--	--
HJWGM002318	100	0	mpa:MAP2091	K02026	ABC.MS.P1	multiple sugar transport system permease protein	--	--
HJWGM002319	98.88	0	mav:MAV_2088	K02027	ABC.MS.S	multiple sugar transport system substrate-binding protein	--	--
HJWGM002320	57.3	5.00E-172	sen:SACE_5198	K03294	TC.APA	basic amino acid/polyamine antiporter, APA family	--	--
HJWGM002321	99.03	0	mpa:MAP2094c	K00819	E2.6.1.13, rocD	ornithine--oxo-acid transaminase	2.6.1.13	Metabolism; Amino acid metabolism; Arginine and proline metabolism [PATH:ko00330]
HJWGM002322	44.44	2.00E-35	bcv:Bcav_3579	K03719	lrp	Lrp/AsnC family transcriptional regulator, leucine-responsive regulatory protein	--	--
HJWGM002323	98.59	0	mpa:MAP2097c	K02008	cbiQ	cobalt/nickel transport system permease protein	--	Environmental Information Processing; Membrane transport; ABC transporters [PATH:ko02010]
HJWGM002324	99.85	0	mav:MAV_2082	K02006	cbiO	cobalt/nickel transport system ATP-binding protein	--	Environmental Information Processing; Membrane transport; ABC transporters [PATH:ko02010]
HJWGM002327	100	0	mav:MAV_2078	K00232	E1.3.3.6, ACOX1, ACOX3	acyl-CoA oxidase	1.3.3.6	Metabolism; Lipid metabolism; Fatty acid degradation [PATH:ko00071]Metabolism; Lipid metabolism; alpha-Linolenic acid metabolism [PATH:ko00592]Metabolism; Lipid metabolism; Biosynthesis of unsaturated fatty acids [PATH:ko01040]Metabolism; Overview; Fatty acid metabolism [PATH:ko01212]Organismal Systems; Endocrine system; PPAR signaling pathway [PATH:ko03320]Environmental Information Processing; S…
HJWGM002328	100	0	mpa:MAP2101	K00232	E1.3.3.6, ACOX1, ACOX3	acyl-CoA oxidase	1.3.3.6	Metabolism; Lipid metabolism; Fatty acid degradation [PATH:ko00071]Metabolism; Lipid metabolism; alpha-Linolenic acid metabolism [PATH:ko00592]Metabolism; Lipid metabolism; Biosynthesis of unsaturated fatty acids [PATH:ko01040]Metabolism; Overview; Fatty acid metabolism [PATH:ko01212]Organismal Systems; Endocrine system; PPAR signaling pathway [PATH:ko03320]Environmental Information Processing; S…
HJWGM002329	72.53	0	mmi:MMAR_2079	K02575	narK, narU, nasA	MFS transporter, NNP family, nitrate/nitrite transporter	--	Metabolism; Energy metabolism; Nitrogen metabolism [PATH:ko00910]
HJWGM002331	60.11	0	mfa:Mfla_0317	K00369	E1.7.99.4	nitrate reductase	1.7.99.4	--
HJWGM002336	98.77	0	mav:MAV_2069	K02067	ABC.X1.S	putative ABC transport system substrate-binding protein	--	Environmental Information Processing; Membrane transport; ABC transporters [PATH:ko02010]
HJWGM002337	98.86	0	mpa:MAP2112c	K02067	ABC.X1.S	putative ABC transport system substrate-binding protein	--	Environmental Information Processing; Membrane transport; ABC transporters [PATH:ko02010]
HJWGM002338	99.55	0	mpa:MAP2113c	K02067	ABC.X1.S	putative ABC transport system substrate-binding protein	--	Environmental Information Processing; Membrane transport; ABC transporters [PATH:ko02010]
HJWGM002339	99.47	0	mav:MAV_2063	K02067	ABC.X1.S	putative ABC transport system substrate-binding protein	--	Environmental Information Processing; Membrane transport; ABC transporters [PATH:ko02010]
HJWGM002340	100	0	mav:MAV_2062	K02067	ABC.X1.S	putative ABC transport system substrate-binding protein	--	Environmental Information Processing; Membrane transport; ABC transporters [PATH:ko02010]
HJWGM002342	99.65	0	mav:MAV_2060	K02066	ABC.X1.P	putative ABC transport system permease protein	--	Environmental Information Processing; Membrane transport; ABC transporters [PATH:ko02010]
HJWGM002343	65.73	2.00E-116	mgi:Mflv_2099	K02066	ABC.X1.P	putative ABC transport system permease protein	--	Environmental Information Processing; Membrane transport; ABC transporters [PATH:ko02010]
HJWGM002347	99.55	0	mav:MAV_2055	K11717	sufS	cysteine desulfurase / selenocysteine lyase	2.8.1.7 4.4.1.16	Metabolism; Metabolism of other amino acids; Selenocompound metabolism [PATH:ko00450]
HJWGM002350	100	0	mav:MAV_2052	K01738	cysK	cysteine synthase A	2.5.1.47	Metabolism; Amino acid metabolism; Cysteine and methionine metabolism [PATH:ko00270]Metabolism; Energy metabolism; Sulfur metabolism [PATH:ko00920]Metabolism; Overview; Carbon metabolism [PATH:ko01200]Metabolism; Overview; Biosynthesis of amino acids [PATH:ko01230]
HJWGM002351	99.56	2.00E-159	mav:MAV_2051	K00640	E2.3.1.30, cysE	serine O-acetyltransferase	2.3.1.30	Metabolism; Amino acid metabolism; Cysteine and methionine metabolism [PATH:ko00270]Metabolism; Energy metabolism; Sulfur metabolism [PATH:ko00920]Metabolism; Overview; Carbon metabolism [PATH:ko01200]Metabolism; Overview; Biosynthesis of amino acids [PATH:ko01230]
HJWGM002354	41.76	2.00E-103	ava:Ava_1266	K04091	ssuD	alkanesulfonate monooxygenase	1.14.14.5	Metabolism; Energy metabolism; Sulfur metabolism [PATH:ko00920]
HJWGM002355	99.05	5.00E-145	mav:MAV_2047	K01828	E5.3.3.-	--	--	--
HJWGM002357	99.85	0	mav:MAV_2045	K02316	dnaG	DNA primase	2.7.7.-	Genetic Information Processing; Replication and repair; DNA replication [PATH:ko03030]
HJWGM002358	100	1.00E-145	mav:MAV_2043	K04565	E1.15.1.1C, sodC, SOD1	Cu/Zn superoxide dismutase	1.15.1.1	Cellular Processes; Transport and catabolism; Peroxisome [PATH:ko04146]Human Diseases; Neurodegenerative diseases; Amyotrophic lateral sclerosis (ALS) [PATH:ko05014]Human Diseases; Neurodegenerative diseases; Huntington's disease [PATH:ko05016]Human Diseases; Neurodegenerative diseases; Prion diseases [PATH:ko05020]
HJWGM002359	99.53	0	mav:MAV_2042	K01129	dgt	dGTPase	3.1.5.1	Metabolism; Nucleotide metabolism; Purine metabolism [PATH:ko00230]
HJWGM002364	99.57	0	mpa:MAP2137c	K01880	GARS, glyS1	glycyl-tRNA synthetase	6.1.1.14	Genetic Information Processing; Translation; Aminoacyl-tRNA biosynthesis [PATH:ko00970]
HJWGM002365	100	4.00E-88	mav:MAV_2037	K03892	arsR	ArsR family transcriptional regulator	--	--
HJWGM002366	99.26	9.00E-94	mpa:MAP2139	K03711	fur	Fur family transcriptional regulator, ferric uptake regulator	--	--
HJWGM002368	99.32	0	mav:MAV_2034	K14215	E2.5.1.86	trans,polycis-decaprenyl diphosphate synthase	2.5.1.86	Metabolism; Metabolism of terpenoids and polyketides; Terpenoid backbone biosynthesis [PATH:ko00900]
HJWGM002369	100	0	mpa:MAP2142c	K03584	recO	DNA repair protein RecO (recombination protein O)	--	Genetic Information Processing; Replication and repair; Homologous recombination [PATH:ko03440]
HJWGM002370	99.4	0	mpa:MAP2143	K01426	E3.5.1.4, amiE	amidase	3.5.1.4	Metabolism; Amino acid metabolism; Arginine and proline metabolism [PATH:ko00330]Metabolism; Amino acid metabolism; Phenylalanine metabolism [PATH:ko00360]Metabolism; Amino acid metabolism; Tryptophan metabolism [PATH:ko00380]Metabolism; Xenobiotics biodegradation and metabolism; Aminobenzoate degradation [PATH:ko00627]Metabolism; Xenobiotics biodegradation and metabolism; Styrene degradation [PA…
HJWGM002371	99.38	0	mpa:MAP2144	K01582	E4.1.1.18, ldcC, cadA	lysine decarboxylase	4.1.1.18	Metabolism; Amino acid metabolism; Lysine degradation [PATH:ko00310]Metabolism; Biosynthesis of other secondary metabolites; Tropane, piperidine and pyridine alkaloid biosynthesis [PATH:ko00960]
HJWGM002373	99.65	0	mpa:MAP2145c	K03595	era	GTP-binding protein Era	--	--
HJWGM002376	100	5.00E-127	mav:MAV_2026	K07042	ybeY, yqfG	probable rRNA maturation factor	--	--
HJWGM002377	97.18	0	mpa:MAP2160c	K06217	phoH, phoL	phosphate starvation-inducible protein PhoH and related proteins	--	--
HJWGM002378	84.68	5.00E-137	mav:MAV_2024	K09761	rsmE	ribosomal RNA small subunit methyltransferase E	2.1.1.-	--
HJWGM002379	95.01	0	mav:MAV_2023	K03686	dnaJ	molecular chaperone DnaJ	--	--
HJWGM002380	95.34	0	mpa:MAP2163c	K03705	hrcA	heat-inducible transcriptional repressor	--	--
HJWGM002382	90.91	1.00E-131	mav:MAV_2020	K01607	pcaC	4-carboxymuconolactone decarboxylase	4.1.1.44	Metabolism; Xenobiotics biodegradation and metabolism; Benzoate degradation [PATH:ko00362]Metabolism; Overview; Degradation of aromatic compounds [PATH:ko01220]
HJWGM002383	83.39	6.00E-163	mav:MAV_2018	K03088	SIG3.2, rpoE	RNA polymerase sigma-70 factor, ECF subfamily	--	--
HJWGM002386	88.73	5.00E-42	mav:MAV_2016	K05375	mbtH	MbtH protein	--	--
HJWGM002387	96.03	0	mav:MAV_2015	K04793	mbtG	mycobactin lysine-N-oxygenase	--	Metabolism; Metabolism of terpenoids and polyketides; Biosynthesis of siderophore group nonribosomal peptides [PATH:ko01053]
HJWGM002388	82.83	0	mav:MAV_2014	K04792	mbtF	mycobactin peptide synthetase MbtF	--	Metabolism; Metabolism of terpenoids and polyketides; Biosynthesis of siderophore group nonribosomal peptides [PATH:ko01053]
HJWGM002389	88.78	0	mav:MAV_2013	K04789	mbtE	mycobactin peptide synthetase MbtE	--	Metabolism; Metabolism of terpenoids and polyketides; Biosynthesis of siderophore group nonribosomal peptides [PATH:ko01053]
HJWGM002390	77.6	0	mav:MAV_2012	K04791	mbtD	mycobactin polyketide synthetase MbtD	--	Metabolism; Metabolism of terpenoids and polyketides; Biosynthesis of siderophore group nonribosomal peptides [PATH:ko01053]
HJWGM002391	89.52	0	mav:MAV_2011	K04790	mbtC	mycobactin polyketide synthetase MbtC	--	Metabolism; Metabolism of terpenoids and polyketides; Biosynthesis of siderophore group nonribosomal peptides [PATH:ko01053]
HJWGM002393	85.93	0	mav:MAV_2009	K04788	mbtB	mycobactin phenyloxazoline synthetase	--	Metabolism; Metabolism of terpenoids and polyketides; Biosynthesis of siderophore group nonribosomal peptides [PATH:ko01053]
HJWGM002394	86.65	0	mav:MAV_2008	K04787	mbtA	mycobactin salicyl-AMP ligase	6.3.2.-	Metabolism; Metabolism of terpenoids and polyketides; Biosynthesis of siderophore group nonribosomal peptides [PATH:ko01053]
HJWGM002395	88.67	0	mav:MAV_2007	K01626	E2.5.1.54, aroF, aroG, aroH	3-deoxy-7-phosphoheptulonate synthase	2.5.1.54	Metabolism; Amino acid metabolism; Phenylalanine, tyrosine and tryptophan biosynthesis [PATH:ko00400]Metabolism; Overview; Biosynthesis of amino acids [PATH:ko01230]
HJWGM002398	45.22	1.00E-61	ftu:FTT_0958c	K00540	E1.-.-.-	--	--	--
HJWGM002400	44.71	1.00E-13	nmu:Nmul_A0693	K03577	acrR	TetR/AcrR family transcriptional regulator, acrAB operon repressor	--	--
HJWGM002403	52.65	4.00E-154	msp:Mspyr1_04100	K00380	cysJ	sulfite reductase (NADPH) flavoprotein alpha-component	1.8.1.2	Metabolism; Energy metabolism; Sulfur metabolism [PATH:ko00920]
HJWGM002404	75.14	0	mjd:JDM601_1878	K00027	E1.1.1.38, sfcA, maeA	malate dehydrogenase (oxaloacetate-decarboxylating)	1.1.1.38	Metabolism; Carbohydrate metabolism; Pyruvate metabolism [PATH:ko00620]Metabolism; Overview; Carbon metabolism [PATH:ko01200]Environmental Information Processing; Signal transduction; Two-component system [PATH:ko02020]
HJWGM002406	81.02	0	mav:MAV_2004	K09686	ABC-2.AB.P	antibiotic transport system permease protein	--
HJWGM002411	83.6	0	mav:MAV_4011	K04561	norB	nitric oxide reductase, cytochrome b-containing subunit I	1.7.2.5	Metabolism; Energy metabolism; Nitrogen metabolism [PATH:ko00910]
HJWGM002417	57.71	3.00E-153	mjl:Mjls_5615	K00285	dadA	D-amino-acid dehydrogenase	1.4.99.1	Metabolism; Amino acid metabolism; Phenylalanine metabolism [PATH:ko00360]
HJWGM002418	44.31	2.00E-32	svi:Svir_31810	K03624	greA	transcription elongation factor GreA	--	--
HJWGM002421	68	6.00E-41	tfu:Tfu_0491	K05524	fdxA	ferredoxin	--	--
HJWGM002422	74.6	1.00E-65	mpa:MAP3178c	K06886	glbN	hemoglobin	--	--
HJWGM002427	77.24	9.00E-77	mjd:JDM601_2193	K04063	osmC	osmotically inducible protein OsmC	--	--
HJWGM002429	70.73	4.00E-13	mav:MAV_0653	K05337	fer	ferredoxin	--	--
HJWGM002432	54.61	2.00E-155	mav:MAV_2138	K00517	E1.14.-.-	--	--	Metabolism; Xenobiotics biodegradation and metabolism; Bisphenol degradation [PATH:ko00363]Metabolism; Xenobiotics biodegradation and metabolism; Polycyclic aromatic hydrocarbon degradation [PATH:ko00624]Metabolism; Xenobiotics biodegradation and metabolism; Aminobenzoate degradation [PATH:ko00627]Metabolism; Metabolism of terpenoids and polyketides; Limonene and pinene degradation [PATH:ko00903]…
HJWGM002434	43.66	4.00E-91	mav:MAV_4999	K00215	dapB	dihydrodipicolinate reductase	1.3.1.26	Metabolism; Amino acid metabolism; Lysine biosynthesis [PATH:ko00300]Metabolism; Overview; Biosynthesis of amino acids [PATH:ko01230]
HJWGM002435	67.12	1.00E-154	fri:FraEuI1c_5305	K01692	E4.2.1.17, paaG	enoyl-CoA hydratase	4.2.1.17	Metabolism; Lipid metabolism; Fatty acid degradation [PATH:ko00071]Metabolism; Amino acid metabolism; Valine, leucine and isoleucine degradation [PATH:ko00280]Metabolism; Metabolism of terpenoids and polyketides; Geraniol degradation [PATH:ko00281]Metabolism; Amino acid metabolism; Lysine degradation [PATH:ko00310]Metabolism; Amino acid metabolism; Phenylalanine metabolism [PATH:ko00360]Metabolis…
HJWGM002442	50.81	2.00E-95	bra:BRADO4922	K00058	serA, PHGDH	D-3-phosphoglycerate dehydrogenase	1.1.1.95	Metabolism; Amino acid metabolism; Glycine, serine and threonine metabolism [PATH:ko00260]Metabolism; Energy metabolism; Methane metabolism [PATH:ko00680]Metabolism; Overview; Carbon metabolism [PATH:ko01200]Metabolism; Overview; Biosynthesis of amino acids [PATH:ko01230]
HJWGM002445	48.56	5.00E-112	reh:H16_A2148	K00626	E2.3.1.9, atoB	acetyl-CoA C-acetyltransferase	2.3.1.9	Metabolism; Lipid metabolism; Fatty acid degradation [PATH:ko00071]Metabolism; Lipid metabolism; Synthesis and degradation of ketone bodies [PATH:ko00072]Metabolism; Amino acid metabolism; Valine, leucine and isoleucine degradation [PATH:ko00280]Metabolism; Amino acid metabolism; Lysine degradation [PATH:ko00310]Metabolism; Xenobiotics biodegradation and metabolism; Benzoate degradation [PATH:ko0…
HJWGM002446	56.41	2.00E-20	sgr:SGR_3029	K07068	K07068	--	--	--
HJWGM002448	52.52	2.00E-86	mbb:BCG_0184	K00540	E1.-.-.-	--	--	--
HJWGM002449	50.91	2.00E-60	scb:SCAB_51661	K01692	E4.2.1.17, paaG	enoyl-CoA hydratase	4.2.1.17	Metabolism; Lipid metabolism; Fatty acid degradation [PATH:ko00071]Metabolism; Amino acid metabolism; Valine, leucine and isoleucine degradation [PATH:ko00280]Metabolism; Metabolism of terpenoids and polyketides; Geraniol degradation [PATH:ko00281]Metabolism; Amino acid metabolism; Lysine degradation [PATH:ko00310]Metabolism; Amino acid metabolism; Phenylalanine metabolism [PATH:ko00360]Metabolis…
HJWGM002451	49.22	2.00E-86	mjd:JDM601_3399	K01692	E4.2.1.17, paaG	enoyl-CoA hydratase	4.2.1.17	Metabolism; Lipid metabolism; Fatty acid degradation [PATH:ko00071]Metabolism; Amino acid metabolism; Valine, leucine and isoleucine degradation [PATH:ko00280]Metabolism; Metabolism of terpenoids and polyketides; Geraniol degradation [PATH:ko00281]Metabolism; Amino acid metabolism; Lysine degradation [PATH:ko00310]Metabolism; Amino acid metabolism; Phenylalanine metabolism [PATH:ko00360]Metabolis…
HJWGM002453	41.52	8.00E-45	fal:FRAAL4854	K01692	E4.2.1.17, paaG	enoyl-CoA hydratase	4.2.1.17	Metabolism; Lipid metabolism; Fatty acid degradation [PATH:ko00071]Metabolism; Amino acid metabolism; Valine, leucine and isoleucine degradation [PATH:ko00280]Metabolism; Metabolism of terpenoids and polyketides; Geraniol degradation [PATH:ko00281]Metabolism; Amino acid metabolism; Lysine degradation [PATH:ko00310]Metabolism; Amino acid metabolism; Phenylalanine metabolism [PATH:ko00360]Metabolis…
HJWGM002454	40.64	6.00E-44	fal:FRAAL4854	K01692	E4.2.1.17, paaG	enoyl-CoA hydratase	4.2.1.17	Metabolism; Lipid metabolism; Fatty acid degradation [PATH:ko00071]Metabolism; Amino acid metabolism; Valine, leucine and isoleucine degradation [PATH:ko00280]Metabolism; Metabolism of terpenoids and polyketides; Geraniol degradation [PATH:ko00281]Metabolism; Amino acid metabolism; Lysine degradation [PATH:ko00310]Metabolism; Amino acid metabolism; Phenylalanine metabolism [PATH:ko00360]Metabolis…
HJWGM002463	65.37	0	mav:MAV_2116	K01913	E6.2.1.-	--	--	Metabolism; Xenobiotics biodegradation and metabolism; Aminobenzoate degradation [PATH:ko00627]Metabolism; Metabolism of terpenoids and polyketides; Limonene and pinene degradation [PATH:ko00903]Metabolism; Xenobiotics biodegradation and metabolism; Caprolactam degradation [PATH:ko00930]Metabolism; Biosynthesis of other secondary metabolites; Tropane, piperidine and pyridine alkaloid biosynthesis…
HJWGM002464	47.29	3.00E-116	mav:MAV_1878	K00257	E1.3.99.-	--	--	Metabolism; Metabolism of terpenoids and polyketides; Geraniol degradation [PATH:ko00281]
HJWGM002467	51.61	7.00E-106	fal:FRAAL2829	K00249	E1.3.99.3, ACADM, acd	acyl-CoA dehydrogenase	1.3.99.3	Metabolism; Lipid metabolism; Fatty acid degradation [PATH:ko00071]Metabolism; Amino acid metabolism; Valine, leucine and isoleucine degradation [PATH:ko00280]Metabolism; Metabolism of other amino acids; beta-Alanine metabolism [PATH:ko00410]Metabolism; Carbohydrate metabolism; Propanoate metabolism [PATH:ko00640]Metabolism; Overview; Carbon metabolism [PATH:ko01200]Metabolism; Overview; Fatty ac…
HJWGM002468	41.25	4.00E-62	fal:FRAAL3305	K04091	ssuD	alkanesulfonate monooxygenase	1.14.14.5	Metabolism; Energy metabolism; Sulfur metabolism [PATH:ko00920]
HJWGM002472	47.97	2.00E-40	reh:H16_A1070	K01726	E4.2.1.-	--	--	Metabolism; Xenobiotics biodegradation and metabolism; Benzoate degradation [PATH:ko00362]Metabolism; Xenobiotics biodegradation and metabolism; Bisphenol degradation [PATH:ko00363]Metabolism; Xenobiotics biodegradation and metabolism; Naphthalene degradation [PATH:ko00626]Metabolism; Carbohydrate metabolism; Butanoate metabolism [PATH:ko00650]Metabolism; Metabolism of terpenoids and polyketides;…
HJWGM002474	46.06	3.00E-125	mbt:JTY_0790	K00128	E1.2.1.3	aldehyde dehydrogenase (NAD+)	1.2.1.3	Metabolism; Carbohydrate metabolism; Glycolysis / Gluconeogenesis [PATH:ko00010]Metabolism; Carbohydrate metabolism; Pentose and glucuronate interconversions [PATH:ko00040]Metabolism; Carbohydrate metabolism; Ascorbate and aldarate metabolism [PATH:ko00053]Metabolism; Lipid metabolism; Fatty acid degradation [PATH:ko00071]Metabolism; Amino acid metabolism; Valine, leucine and isoleucine degradati…
HJWGM002475	44.19	2.00E-98	rha:RHA1_ro04667	K05525	E1.14.99.28	linalool 8-monooxygenase	1.14.99.28	Metabolism; Metabolism of terpenoids and polyketides; Monoterpenoid biosynthesis [PATH:ko00902]
HJWGM002476	75.57	0	mav:MAV_1338	K00257	E1.3.99.-	--	--	Metabolism; Metabolism of terpenoids and polyketides; Geraniol degradation [PATH:ko00281]
HJWGM002477	42.18	6.00E-30	sro:Sros_8196	K07068	K07068	--	--	--
HJWGM002478	61.76	8.00E-61	mpa:MAP2587	K07068	K07068	--	--	--
HJWGM002479	70.51	1.00E-157	mpa:MAP2588	K00257	E1.3.99.-	--	--	Metabolism; Metabolism of terpenoids and polyketides; Geraniol degradation [PATH:ko00281]
HJWGM002485	68.4	2.00E-120	mpa:MAP3328c	K00059	fabG	3-oxoacyl-[acyl-carrier protein] reductase	1.1.1.100	Metabolism; Lipid metabolism; Fatty acid biosynthesis [PATH:ko00061]Metabolism; Metabolism of cofactors and vitamins; Biotin metabolism [PATH:ko00780]Metabolism; Lipid metabolism; Biosynthesis of unsaturated fatty acids [PATH:ko01040]Metabolism; Overview; Fatty acid metabolism [PATH:ko01212]
HJWGM002487	45.12	5.00E-58	rha:RHA1_ro05394	K00059	fabG	3-oxoacyl-[acyl-carrier protein] reductase	1.1.1.100	Metabolism; Lipid metabolism; Fatty acid biosynthesis [PATH:ko00061]Metabolism; Metabolism of cofactors and vitamins; Biotin metabolism [PATH:ko00780]Metabolism; Lipid metabolism; Biosynthesis of unsaturated fatty acids [PATH:ko01040]Metabolism; Overview; Fatty acid metabolism [PATH:ko01212]
HJWGM002492	56.82	4.00E-157	msm:MSMEG_4818	K00517	E1.14.-.-	--	--	Metabolism; Xenobiotics biodegradation and metabolism; Bisphenol degradation [PATH:ko00363]Metabolism; Xenobiotics biodegradation and metabolism; Polycyclic aromatic hydrocarbon degradation [PATH:ko00624]Metabolism; Xenobiotics biodegradation and metabolism; Aminobenzoate degradation [PATH:ko00627]Metabolism; Metabolism of terpenoids and polyketides; Limonene and pinene degradation [PATH:ko00903]…
HJWGM002493	48.39	3.00E-131	fal:FRAAL3129	K01796	E5.1.99.4, AMACR, mcr	alpha-methylacyl-CoA racemase	5.1.99.4	Metabolism; Lipid metabolism; Primary bile acid biosynthesis [PATH:ko00120]Cellular Processes; Transport and catabolism; Peroxisome [PATH:ko04146]
HJWGM002497	42.48	4.00E-60	mab:MAB_4632	K00076	hdhA	7-alpha-hydroxysteroid dehydrogenase	1.1.1.159	--
HJWGM002498	42.4	4.00E-82	mav:MAV_1045	K00215	dapB	dihydrodipicolinate reductase	1.3.1.26	Metabolism; Amino acid metabolism; Lysine biosynthesis [PATH:ko00300]Metabolism; Overview; Biosynthesis of amino acids [PATH:ko01230]
HJWGM002514	62.11	2.00E-162	mav:MAV_5214	K00121	frmA, ADH5, adhC	S-(hydroxymethyl)glutathione dehydrogenase / alcohol dehydrogenase	1.1.1.284 1.1.1.1	Metabolism; Carbohydrate metabolism; Glycolysis / Gluconeogenesis [PATH:ko00010]Metabolism; Lipid metabolism; Fatty acid degradation [PATH:ko00071]Metabolism; Amino acid metabolism; Tyrosine metabolism [PATH:ko00350]Metabolism; Xenobiotics biodegradation and metabolism; Chloroalkane and chloroalkene degradation [PATH:ko00625]Metabolism; Xenobiotics biodegradation and metabolism; Naphthalene degra…
HJWGM002518	91.8	0	mav:MAV_1798	K01066	E3.1.1.-	esterase / lipase	3.1.1.-	Metabolism; Xenobiotics biodegradation and metabolism; Bisphenol degradation [PATH:ko00363]Metabolism; Biosynthesis of other secondary metabolites; Tropane, piperidine and pyridine alkaloid biosynthesis [PATH:ko00960]
HJWGM002519	98.94	0	mav:MAV_1797	K00540	E1.-.-.-	--	--	--
HJWGM002521	64.09	0	abo:ABO_0288	K00492	E1.14.13.-	--	--	Metabolism; Amino acid metabolism; Histidine metabolism [PATH:ko00340]Metabolism; Xenobiotics biodegradation and metabolism; Chlorocyclohexane and chlorobenzene degradation [PATH:ko00361]Metabolism; Xenobiotics biodegradation and metabolism; Bisphenol degradation [PATH:ko00363]Metabolism; Xenobiotics biodegradation and metabolism; Toluene degradation [PATH:ko00623]Metabolism; Xenobiotics biodegra…
HJWGM002523	99.7	0	mav:MAV_1793	K03921	DESA1	acyl-[acyl-carrier-protein] desaturase	1.14.19.2	Metabolism; Lipid metabolism; Fatty acid biosynthesis [PATH:ko00061]Metabolism; Lipid metabolism; Biosynthesis of unsaturated fatty acids [PATH:ko01040]Metabolism; Overview; Fatty acid metabolism [PATH:ko01212]
HJWGM002524	99.78	0	mav:MAV_1792	K04781	mbtI, irp9, ybtS	salicylate synthetase	5.4.4.2 4.1.3.-	Metabolism; Metabolism of terpenoids and polyketides; Biosynthesis of siderophore group nonribosomal peptides [PATH:ko01053]
HJWGM002525	100	0	mav:MAV_1790	K07086	K07086	--	--	--
HJWGM002526	100	0	mav:MAV_1789	K02495	hemN, hemZ	oxygen-independent coproporphyrinogen III oxidase	1.3.99.22	Metabolism; Metabolism of cofactors and vitamins; Porphyrin and chlorophyll metabolism [PATH:ko00860]
HJWGM002527	99.82	0	mav:MAV_1787	K00366	E1.7.7.1, nirA	ferredoxin-nitrite reductase	1.7.7.1	Metabolism; Energy metabolism; Nitrogen metabolism [PATH:ko00910]
HJWGM002528	100	0	mav:MAV_1786	K00390	cysH	phosphoadenosine phosphosulfate reductase	1.8.4.8	Metabolism; Energy metabolism; Sulfur metabolism [PATH:ko00920]
HJWGM002529	99.72	0	mav:MAV_1785	K02045	cysA	sulfate transport system ATP-binding protein	3.6.3.25	Metabolism; Energy metabolism; Sulfur metabolism [PATH:ko00920]Environmental Information Processing; Membrane transport; ABC transporters [PATH:ko02010]
HJWGM002530	100	0	mav:MAV_1784	K02047	cysW	sulfate transport system permease protein	--	Metabolism; Energy metabolism; Sulfur metabolism [PATH:ko00920]Environmental Information Processing; Membrane transport; ABC transporters [PATH:ko02010]
HJWGM002531	100	0	mav:MAV_1783	K02046	cysU	sulfate transport system permease protein	--	Metabolism; Energy metabolism; Sulfur metabolism [PATH:ko00920]Environmental Information Processing; Membrane transport; ABC transporters [PATH:ko02010]
HJWGM002532	100	0	mav:MAV_1782	K02048	cysP, sbp	sulfate transport system substrate-binding protein	--	Metabolism; Energy metabolism; Sulfur metabolism [PATH:ko00920]Environmental Information Processing; Membrane transport; ABC transporters [PATH:ko02010]
HJWGM002537	99.84	0	mav:MAV_1778	K03596	lepA	GTP-binding protein LepA	--	Human Diseases; Infectious diseases; Legionellosis [PATH:ko05134]
HJWGM002540	100	0	mav:MAV_1774	K00784	rnz	ribonuclease Z	3.1.26.11	Genetic Information Processing; Translation; RNA transport [PATH:ko03013]
HJWGM002544	46.34	2.00E-108	fra:Francci3_2911	K06048	ybdK	carboxylate-amine ligase	6.3.-.-	--
HJWGM002545	98.84	5.00E-52	mav:MAV_1770	K02968	RP-S20, rpsT	small subunit ribosomal protein S20	--	Genetic Information Processing; Translation; Ribosome [PATH:ko03010]
HJWGM002546	99.38	0	mav:MAV_1769	K02340	DPO3D1, holA	DNA polymerase III subunit delta	2.7.7.7	Metabolism; Nucleotide metabolism; Purine metabolism [PATH:ko00230]Metabolism; Nucleotide metabolism; Pyrimidine metabolism [PATH:ko00240]Genetic Information Processing; Replication and repair; DNA replication [PATH:ko03030]Genetic Information Processing; Replication and repair; Mismatch repair [PATH:ko03430]Genetic Information Processing; Replication and repair; Homologous recombination [PATH:ko…
HJWGM002547	99.4	0	mav:MAV_1768	K02238	comEC	competence protein ComEC	--	--
HJWGM002548	100	0	mav:MAV_1767	K02237	comEA	competence protein ComEA	--	--
HJWGM002549	100	0	mav:MAV_1766	K00257	E1.3.99.-	--	--	Metabolism; Metabolism of terpenoids and polyketides; Geraniol degradation [PATH:ko00281]
HJWGM002550	100	0	mav:MAV_1765	K00257	E1.3.99.-	--	--	Metabolism; Metabolism of terpenoids and polyketides; Geraniol degradation [PATH:ko00281]
HJWGM002551	56.15	8.00E-45	sco:SCO1156	K07005	K07005	--	--	--
HJWGM002552	40.82	0	met:M446_0172	K12436	pks12	polyketide synthase 12	--	--
HJWGM002554	99.9	0	mav:MAV_1761	K06994	K06994	putative drug exporter of the RND superfamily	--	--
HJWGM002556	99.65	0	mav:MAV_1759	K12423	fadD21	fatty acid CoA ligase FadD21	--	--
HJWGM002558	100	0	mav:MAV_1757	K00215	dapB	dihydrodipicolinate reductase	1.3.1.26	Metabolism; Amino acid metabolism; Lysine biosynthesis [PATH:ko00300]Metabolism; Overview; Biosynthesis of amino acids [PATH:ko01230]
HJWGM002560	100	0	mav:MAV_1755	K06994	K06994	putative drug exporter of the RND superfamily	--	--
HJWGM002561	100	0	mav:MAV_1755	K06994	K06994	putative drug exporter of the RND superfamily	--	--
HJWGM002564	99.55	4.00E-158	mav:MAV_1752	K01834	PGAM, gpm	phosphoglycerate mutase	5.4.2.1	Metabolism; Carbohydrate metabolism; Glycolysis / Gluconeogenesis [PATH:ko00010]Metabolism; Amino acid metabolism; Glycine, serine and threonine metabolism [PATH:ko00260]Metabolism; Energy metabolism; Methane metabolism [PATH:ko00680]Metabolism; Overview; Carbon metabolism [PATH:ko01200]Metabolism; Overview; Biosynthesis of amino acids [PATH:ko01230]Human Diseases; Cancers; Central carbon metabol…
HJWGM002565	99.24	6.00E-91	mav:MAV_1751	K09710	ybeB	ribosome-associated protein	--	--
HJWGM002566	100	5.00E-155	mav:MAV_1750	K00969	nadD	nicotinate-nucleotide adenylyltransferase	2.7.7.18	Metabolism; Metabolism of cofactors and vitamins; Nicotinate and nicotinamide metabolism [PATH:ko00760]
HJWGM002567	100	0	mav:MAV_1749	K07161	K07161	--	--	--
HJWGM002568	46.81	8.00E-75	mbb:BCG_0408c	K00540	E1.-.-.-	--	--	--
HJWGM002569	100	0	mav:MAV_1747	K00147	proA	glutamate-5-semialdehyde dehydrogenase	1.2.1.41	Metabolism; Amino acid metabolism; Arginine and proline metabolism [PATH:ko00330]Metabolism; Biosynthesis of other secondary metabolites; Carbapenem biosynthesis [PATH:ko00332]Metabolism; Overview; Biosynthesis of amino acids [PATH:ko01230]
HJWGM002571	99.86	0	mav:MAV_1745	K05345	E4.6.1.-	putative cyclase	4.6.1.-	--
HJWGM002572	99.65	0	mpa:MAP2251	K00852	E2.7.1.15, rbsK	ribokinase	2.7.1.15	Metabolism; Carbohydrate metabolism; Pentose phosphate pathway [PATH:ko00030]
HJWGM002573	99.63	0	mav:MAV_1744	K03710	K03710	GntR family transcriptional regulator	--	--
HJWGM002574	43.39	3.00E-126	pic:PICST_43263	K01720	E4.2.1.79, prpD	2-methylcitrate dehydratase	4.2.1.79	Metabolism; Carbohydrate metabolism; Propanoate metabolism [PATH:ko00640]
HJWGM002575	67.08	3.00E-109	msm:MSMEG_6855	K01003	E2.7.8.23	carboxyvinyl-carboxyphosphonate phosphorylmutase	2.7.8.23	--
HJWGM002576	99.76	0	mpa:MAP2255	K01703	leuC	3-isopropylmalate/(R)-2-methylmalate dehydratase large subunit	4.2.1.33 4.2.1.35	Metabolism; Amino acid metabolism; Valine, leucine and isoleucine biosynthesis [PATH:ko00290]Metabolism; Carbohydrate metabolism; C5-Branched dibasic acid metabolism [PATH:ko00660]Metabolism; Overview; 2-Oxocarboxylic acid metabolism [PATH:ko01210]Metabolism; Overview; Biosynthesis of amino acids [PATH:ko01230]
HJWGM002577	99.45	2.00E-129	mav:MAV_1739	K01704	leuD	3-isopropylmalate/(R)-2-methylmalate dehydratase small subunit	4.2.1.33 4.2.1.35	Metabolism; Amino acid metabolism; Valine, leucine and isoleucine biosynthesis [PATH:ko00290]Metabolism; Carbohydrate metabolism; C5-Branched dibasic acid metabolism [PATH:ko00660]Metabolism; Overview; 2-Oxocarboxylic acid metabolism [PATH:ko01210]Metabolism; Overview; Biosynthesis of amino acids [PATH:ko01230]
HJWGM002579	99.85	0	mav:MAV_1737	K01950	E6.3.5.1, NADSYN1, QNS1, nadE	NAD+ synthase (glutamine-hydrolysing)	6.3.5.1	Metabolism; Metabolism of cofactors and vitamins; Nicotinate and nicotinamide metabolism [PATH:ko00760]
HJWGM002580	72.41	9.00E-91	mjl:Mjls_3549	K05993	E3.3.2.1	isochorismatase	3.3.2.1
HJWGM002581	99.65	0	mav:MAV_1735	K01463	E3.5.1.-	--	--	--
HJWGM002582	100	0	mav:MAV_1734	K00517	E1.14.-.-	--	--	Metabolism; Xenobiotics biodegradation and metabolism; Bisphenol degradation [PATH:ko00363]Metabolism; Xenobiotics biodegradation and metabolism; Polycyclic aromatic hydrocarbon degradation [PATH:ko00624]Metabolism; Xenobiotics biodegradation and metabolism; Aminobenzoate degradation [PATH:ko00627]Metabolism; Metabolism of terpenoids and polyketides; Limonene and pinene degradation [PATH:ko00903]…
HJWGM002584	99.46	0	mav:MAV_1732	K00931	proB	glutamate 5-kinase	2.7.2.11	Metabolism; Amino acid metabolism; Arginine and proline metabolism [PATH:ko00330]Metabolism; Biosynthesis of other secondary metabolites; Carbapenem biosynthesis [PATH:ko00332]Metabolism; Overview; Biosynthesis of amino acids [PATH:ko01230]
HJWGM002585	99.8	0	mpa:MAP2264c	K03979	obg	GTP-binding protein	--	--
HJWGM002586	100	1.00E-55	mav:MAV_1730	K02899	RP-L27, rpmA	large subunit ribosomal protein L27	--	Genetic Information Processing; Translation; Ribosome [PATH:ko03010]
HJWGM002587	100	2.00E-68	mav:MAV_1729	K02888	RP-L21, rplU	large subunit ribosomal protein L21	--	Genetic Information Processing; Translation; Ribosome [PATH:ko03010]
HJWGM002588	99.75	0	mpa:MAP2267c	K08300	rne	ribonuclease E	3.1.26.12	Genetic Information Processing; Folding, sorting and degradation; RNA degradation [PATH:ko03018]
HJWGM002589	99.26	2.00E-93	mpa:MAP2268c	K00940	E2.7.4.6, ndk	nucleoside-diphosphate kinase	2.7.4.6	Metabolism; Nucleotide metabolism; Purine metabolism [PATH:ko00230]Metabolism; Nucleotide metabolism; Pyrimidine metabolism [PATH:ko00240]
HJWGM002591	99.59	0	mav:MAV_1725	K11754	folC	dihydrofolate synthase / folylpolyglutamate synthase	6.3.2.12 6.3.2.17	Metabolism; Metabolism of cofactors and vitamins; Folate biosynthesis [PATH:ko00790]
HJWGM002592	99.77	0	mav:MAV_1724	K01873	VARS, valS	valyl-tRNA synthetase	6.1.1.9	Genetic Information Processing; Translation; Aminoacyl-tRNA biosynthesis [PATH:ko00970]
HJWGM002593	99.76	0	mav:MAV_1723	K00290	LYS1	saccharopine dehydrogenase (NAD+, L-lysine forming)	1.5.1.7	Metabolism; Amino acid metabolism; Lysine biosynthesis [PATH:ko00300]Metabolism; Amino acid metabolism; Lysine degradation [PATH:ko00310]Metabolism; Overview; Biosynthesis of amino acids [PATH:ko01230]
HJWGM002596	99.49	6.00E-138	mav:MAV_1719	K03752	mobA	molybdopterin-guanine dinucleotide biosynthesis protein A	--	--
HJWGM002597	100	0	mav:MAV_1718	K00175	korB	2-oxoglutarate ferredoxin oxidoreductase subunit beta	1.2.7.3	Metabolism; Carbohydrate metabolism; Citrate cycle (TCA cycle) [PATH:ko00020]Metabolism; Energy metabolism; Carbon fixation pathways in prokaryotes [PATH:ko00720]Metabolism; Overview; Carbon metabolism [PATH:ko01200]
HJWGM002598	99.85	0	mav:MAV_1717	K00174	korA	2-oxoglutarate ferredoxin oxidoreductase subunit alpha	1.2.7.3	Metabolism; Carbohydrate metabolism; Citrate cycle (TCA cycle) [PATH:ko00020]Metabolism; Energy metabolism; Carbon fixation pathways in prokaryotes [PATH:ko00720]Metabolism; Overview; Carbon metabolism [PATH:ko01200]
HJWGM002599	100	0	mav:MAV_1716	K03544	clpX, CLPX	ATP-dependent Clp protease ATP-binding subunit ClpX	--	Cellular Processes; Cell growth and death; Cell cycle - Caulobacter [PATH:ko04112]
HJWGM002600	98.28	0	mav:MAV_1715	K00547	E2.1.1.10, mmuM	homocysteine S-methyltransferase	2.1.1.10	Metabolism; Amino acid metabolism; Cysteine and methionine metabolism [PATH:ko00270]
HJWGM002601	99.53	8.00E-155	mav:MAV_1714	K01358	clpP, CLPP	ATP-dependent Clp protease, protease subunit	3.4.21.92	Cellular Processes; Cell growth and death; Cell cycle - Caulobacter [PATH:ko04112]
HJWGM002602	100	1.00E-144	mav:MAV_1713	K01358	clpP, CLPP	ATP-dependent Clp protease, protease subunit	3.4.21.92	Cellular Processes; Cell growth and death; Cell cycle - Caulobacter [PATH:ko04112]
HJWGM002603	99.35	0	mav:MAV_1712	K03545	tig	trigger factor	--	--
HJWGM002604	99.49	0	mav:MAV_1709	K01175	E3.1.-.-	--	--	--
HJWGM002605	99.63	0	mav:MAV_1708	K05522	nei	endonuclease VIII	3.2.2.- 4.2.99.18	Genetic Information Processing; Replication and repair; Base excision repair [PATH:ko03410]
HJWGM002606	100	1.00E-115	mav:MAV_1707	K01808	E5.3.1.6B, rpiB	ribose 5-phosphate isomerase B	5.3.1.6	Metabolism; Carbohydrate metabolism; Pentose phosphate pathway [PATH:ko00030]Metabolism; Carbohydrate metabolism; Fructose and mannose metabolism [PATH:ko00051]Metabolism; Energy metabolism; Carbon fixation in photosynthetic organisms [PATH:ko00710]Metabolism; Overview; Carbon metabolism [PATH:ko01200]Metabolism; Overview; Biosynthesis of amino acids [PATH:ko01230]
HJWGM002608	99.77	0	mav:MAV_1704	K01256	pepN	aminopeptidase N	3.4.11.2	Metabolism; Metabolism of other amino acids; Glutathione metabolism [PATH:ko00480]
HJWGM002611	41.42	1.00E-34	syg:sync_0407	K01157	E3.1.21.-	--	--	--
HJWGM002612	100	8.00E-92	mav:MAV_1701	K06886	glbN	hemoglobin	--	--
HJWGM002613	100	0	mav:MAV_1700	K01187	E3.2.1.20, malZ	alpha-glucosidase	3.2.1.20	Metabolism; Carbohydrate metabolism; Galactose metabolism [PATH:ko00052]Metabolism; Carbohydrate metabolism; Starch and sucrose metabolism [PATH:ko00500]
HJWGM002616	99.27	7.00E-96	mav:MAV_1697	K07107	ybgC	acyl-CoA thioester hydrolase	3.1.2.-	--
HJWGM002617	99.69	0	mav:MAV_1696	K00260	E1.4.1.2	glutamate dehydrogenase	1.4.1.2	Metabolism; Amino acid metabolism; Alanine, aspartate and glutamate metabolism [PATH:ko00250]Metabolism; Amino acid metabolism; Arginine and proline metabolism [PATH:ko00330]Metabolism; Metabolism of other amino acids; Taurine and hypotaurine metabolism [PATH:ko00430]Metabolism; Energy metabolism; Nitrogen metabolism [PATH:ko00910]
HJWGM002618	82.05	0	cgl:NCgl2368	K07498	K07498	putative transposase	--	--
HJWGM002619	100	7.00E-113	mav:MAV_1694	K03111	ssb	single-strand DNA-binding protein	--	Genetic Information Processing; Replication and repair; DNA replication [PATH:ko03030]Genetic Information Processing; Replication and repair; Mismatch repair [PATH:ko03430]Genetic Information Processing; Replication and repair; Homologous recombination [PATH:ko03440]
HJWGM002620	99.27	0	mpa:MAP2297c	K02351	K02351	putative membrane protein	--	--
HJWGM002621	98.98	0	mpa:MAP2298c	K00631	plsB	glycerol-3-phosphate O-acyltransferase	2.3.1.15	Metabolism; Lipid metabolism; Glycerolipid metabolism [PATH:ko00561]Metabolism; Lipid metabolism; Glycerophospholipid metabolism [PATH:ko00564]
HJWGM002622	97.1	0	mav:MAV_1687	K00655	plsC	1-acyl-sn-glycerol-3-phosphate acyltransferase	2.3.1.51	Metabolism; Lipid metabolism; Glycerolipid metabolism [PATH:ko00561]Metabolism; Lipid metabolism; Glycerophospholipid metabolism [PATH:ko00564]
HJWGM002623	72.01	0	mmc:Mmcs_3620	K00635	E2.3.1.20	diacylglycerol O-acyltransferase	2.3.1.20	Metabolism; Lipid metabolism; Glycerolipid metabolism [PATH:ko00561]
HJWGM002624	99.76	0	mav:MAV_1685	K01175	E3.1.-.-	--	--	--
HJWGM002626	49.78	1.00E-62	mmi:MMAR_2934	K08095	E3.1.1.74	cutinase	3.1.1.74	--
HJWGM002628	100	0	mav:MAV_1678	K01692	E4.2.1.17, paaG	enoyl-CoA hydratase	4.2.1.17	Metabolism; Lipid metabolism; Fatty acid degradation [PATH:ko00071]Metabolism; Amino acid metabolism; Valine, leucine and isoleucine degradation [PATH:ko00280]Metabolism; Metabolism of terpenoids and polyketides; Geraniol degradation [PATH:ko00281]Metabolism; Amino acid metabolism; Lysine degradation [PATH:ko00310]Metabolism; Amino acid metabolism; Phenylalanine metabolism [PATH:ko00360]Metabolis…
HJWGM002629	99.23	0	mav:MAV_1677	K00627	DLAT, aceF, pdhC	pyruvate dehydrogenase E2 component (dihydrolipoamide acetyltransferase)	2.3.1.12	Metabolism; Carbohydrate metabolism; Glycolysis / Gluconeogenesis [PATH:ko00010]Metabolism; Carbohydrate metabolism; Citrate cycle (TCA cycle) [PATH:ko00020]Metabolism; Carbohydrate metabolism; Pyruvate metabolism [PATH:ko00620]Metabolism; Overview; Carbon metabolism [PATH:ko01200]
HJWGM002630	99.72	0	mpa:MAP2308c	K00162	PDHB, pdhB	pyruvate dehydrogenase E1 component subunit beta	1.2.4.1	Metabolism; Carbohydrate metabolism; Glycolysis / Gluconeogenesis [PATH:ko00010]Metabolism; Carbohydrate metabolism; Citrate cycle (TCA cycle) [PATH:ko00020]Metabolism; Carbohydrate metabolism; Pyruvate metabolism [PATH:ko00620]Metabolism; Overview; Carbon metabolism [PATH:ko01200]Environmental Information Processing; Signal transduction; HIF-1 signaling pathway [PATH:ko04066]Human Diseases; Canc…
HJWGM002631	99.44	0	mav:MAV_1675	K00161	PDHA, pdhA	pyruvate dehydrogenase E1 component subunit alpha	1.2.4.1	Metabolism; Carbohydrate metabolism; Glycolysis / Gluconeogenesis [PATH:ko00010]Metabolism; Carbohydrate metabolism; Citrate cycle (TCA cycle) [PATH:ko00020]Metabolism; Carbohydrate metabolism; Pyruvate metabolism [PATH:ko00620]Metabolism; Overview; Carbon metabolism [PATH:ko01200]Environmental Information Processing; Signal transduction; HIF-1 signaling pathway [PATH:ko04066]Human Diseases; Canc…
HJWGM002632	99.63	0	mpa:MAP2310c	K01644	citE	citrate lyase subunit beta / citryl-CoA lyase	4.1.3.6 4.1.3.34	Environmental Information Processing; Signal transduction; Two-component system [PATH:ko02020]
HJWGM002634	100	0	mav:MAV_1672	K00257	E1.3.99.-	--	--	Metabolism; Metabolism of terpenoids and polyketides; Geraniol degradation [PATH:ko00281]
HJWGM002635	98.51	0	mpa:MAP2313c	K11263	bccA	acetyl-/propionyl-CoA carboxylase, biotin carboxylase, biotin carboxyl carrier protein	6.3.4.14	Metabolism; Lipid metabolism; Fatty acid biosynthesis [PATH:ko00061]Metabolism; Metabolism of terpenoids and polyketides; Tetracycline biosynthesis [PATH:ko00253]Metabolism; Amino acid metabolism; Valine, leucine and isoleucine degradation [PATH:ko00280]Metabolism; Carbohydrate metabolism; Pyruvate metabolism [PATH:ko00620]Metabolism; Carbohydrate metabolism; Propanoate metabolism [PATH:ko00640]M…
HJWGM002636	99.81	0	mpa:MAP2314c	K01969	E6.4.1.4B	3-methylcrotonyl-CoA carboxylase beta subunit	6.4.1.4	Metabolism; Amino acid metabolism; Valine, leucine and isoleucine degradation [PATH:ko00280]
HJWGM002639	99.78	0	mpa:MAP2317c	K06902	UMF1	MFS transporter, UMF1 family	--	--
HJWGM002640	100	0	mav:MAV_1666	K07124	K07124	--	--	--
HJWGM002641	97.7	0	mpa:MAP2319c	K06915	K06915	--	--	--
HJWGM002642	99.53	1.00E-155	mav:MAV_1664	K13288	orn, REX2, REXO2	oligoribonuclease	3.1.-.-	Genetic Information Processing; Translation; Ribosome biogenesis in eukaryotes [PATH:ko03008]
HJWGM002646	68.29	0	mbt:JTY_1180	K06994	K06994	putative drug exporter of the RND superfamily	--	--
HJWGM002651	98.17	5.00E-114	mpa:MAP2329	K03564	BCP, PRXQ, DOT5	peroxiredoxin Q/BCP	1.11.1.15	--
HJWGM002652	43.76	5.00E-100	mxa:MXAN_6011	K01423	E3.4.-.-	--	--	Metabolism; Amino acid metabolism; Lysine degradation [PATH:ko00310]Metabolism; Metabolism of cofactors and vitamins; Biotin metabolism [PATH:ko00780]
HJWGM002653	100	2.00E-89	mpa:MAP2331c	K00997	acpS	holo-[acyl-carrier protein] synthase	2.7.8.7	Metabolism; Metabolism of cofactors and vitamins; Pantothenate and CoA biosynthesis [PATH:ko00770]
HJWGM002654	99.52	0	mav:MAV_1650	K11533	fas	fatty acid synthase, bacteria type	2.3.1.-	Metabolism; Lipid metabolism; Fatty acid biosynthesis [PATH:ko00061]Metabolism; Overview; Fatty acid metabolism [PATH:ko01212]
HJWGM002659	60.21	0	tcu:Tcur_1827	K00130	betB, gbsA	betaine-aldehyde dehydrogenase	1.2.1.8	Metabolism; Amino acid metabolism; Glycine, serine and threonine metabolism [PATH:ko00260]
HJWGM002666	98.41	5.00E-37	mav:MAV_1636	K05337	fer	ferredoxin	--	--
HJWGM002672	41.89	2.00E-61	sma:SAV_3839	K00257	E1.3.99.-	--	--	Metabolism; Metabolism of terpenoids and polyketides; Geraniol degradation [PATH:ko00281]
HJWGM002676	99.6	0	mav:MAV_1627	K01976	E6.-.-.-	--	--	--
HJWGM002682	100	0	mav:MAV_0034	K07493	K07493	putative transposase	--	--
HJWGM002683	41.3	2.00E-56	ser:SERP1224	K04763	xerD	integrase/recombinase XerD	--	--
HJWGM002691	100	0	mav:MAV_1622	K07147	K07147	--	--	--
HJWGM002696	40.99	4.00E-39	sen:SACE_2855	K01066	E3.1.1.-	esterase / lipase	3.1.1.-	Metabolism; Xenobiotics biodegradation and metabolism; Bisphenol degradation [PATH:ko00363]Metabolism; Biosynthesis of other secondary metabolites; Tropane, piperidine and pyridine alkaloid biosynthesis [PATH:ko00960]
HJWGM002698	100	0	mav:MAV_1614	K00001	E1.1.1.1, adh	alcohol dehydrogenase	1.1.1.1	Metabolism; Carbohydrate metabolism; Glycolysis / Gluconeogenesis [PATH:ko00010]Metabolism; Lipid metabolism; Fatty acid degradation [PATH:ko00071]Metabolism; Amino acid metabolism; Tyrosine metabolism [PATH:ko00350]Metabolism; Xenobiotics biodegradation and metabolism; Chloroalkane and chloroalkene degradation [PATH:ko00625]Metabolism; Xenobiotics biodegradation and metabolism; Naphthalene degra…
HJWGM002699	100	0	mav:MAV_1613	K01421	yhgE	putative membrane protein	--	--
HJWGM002703	100	0	mav:MAV_1609	K00517	E1.14.-.-	--	--	Metabolism; Xenobiotics biodegradation and metabolism; Bisphenol degradation [PATH:ko00363]Metabolism; Xenobiotics biodegradation and metabolism; Polycyclic aromatic hydrocarbon degradation [PATH:ko00624]Metabolism; Xenobiotics biodegradation and metabolism; Aminobenzoate degradation [PATH:ko00627]Metabolism; Metabolism of terpenoids and polyketides; Limonene and pinene degradation [PATH:ko00903]…
HJWGM002708	99.81	0	mav:MAV_1604	K03379	E1.14.13.22	cyclohexanone monooxygenase	1.14.13.22	Metabolism; Xenobiotics biodegradation and metabolism; Caprolactam degradation [PATH:ko00930]Metabolism; Overview; Degradation of aromatic compounds [PATH:ko01220]
HJWGM002712	98.91	0	mpa:MAP2380	K00666	K00666	fatty-acyl-CoA synthase	6.2.1.-	--
HJWGM002713	45.32	7.00E-74	abo:ABO_1918	K00248	ACADS, bcd	butyryl-CoA dehydrogenase	1.3.8.1	Metabolism; Lipid metabolism; Fatty acid degradation [PATH:ko00071]Metabolism; Amino acid metabolism; Valine, leucine and isoleucine degradation [PATH:ko00280]Metabolism; Carbohydrate metabolism; Butanoate metabolism [PATH:ko00650]Metabolism; Overview; Carbon metabolism [PATH:ko01200]Metabolism; Overview; Fatty acid metabolism [PATH:ko01212]
HJWGM002715	40.35	1.00E-91	fal:FRAAL3129	K01796	E5.1.99.4, AMACR, mcr	alpha-methylacyl-CoA racemase	5.1.99.4	Metabolism; Lipid metabolism; Primary bile acid biosynthesis [PATH:ko00120]Cellular Processes; Transport and catabolism; Peroxisome [PATH:ko04146]
HJWGM002719	81.75	2.00E-170	mgi:Mflv_4348	K07045	K07045	--	--	--
HJWGM002720	98.72	0	mpa:MAP2388c	K00666	K00666	fatty-acyl-CoA synthase	6.2.1.-	--
HJWGM002722	100	0	mav:MAV_1590	K01692	E4.2.1.17, paaG	enoyl-CoA hydratase	4.2.1.17	Metabolism; Lipid metabolism; Fatty acid degradation [PATH:ko00071]Metabolism; Amino acid metabolism; Valine, leucine and isoleucine degradation [PATH:ko00280]Metabolism; Metabolism of terpenoids and polyketides; Geraniol degradation [PATH:ko00281]Metabolism; Amino acid metabolism; Lysine degradation [PATH:ko00310]Metabolism; Amino acid metabolism; Phenylalanine metabolism [PATH:ko00360]Metabolis…
HJWGM002724	99.69	0	mav:MAV_1588	K01714	dapA	dihydrodipicolinate synthase	4.2.1.52	Metabolism; Amino acid metabolism; Lysine biosynthesis [PATH:ko00300]Metabolism; Overview; Biosynthesis of amino acids [PATH:ko01230]
HJWGM002727	99.66	0	mpa:MAP2395c	K01692	E4.2.1.17, paaG	enoyl-CoA hydratase	4.2.1.17	Metabolism; Lipid metabolism; Fatty acid degradation [PATH:ko00071]Metabolism; Amino acid metabolism; Valine, leucine and isoleucine degradation [PATH:ko00280]Metabolism; Metabolism of terpenoids and polyketides; Geraniol degradation [PATH:ko00281]Metabolism; Amino acid metabolism; Lysine degradation [PATH:ko00310]Metabolism; Amino acid metabolism; Phenylalanine metabolism [PATH:ko00360]Metabolis…
HJWGM002730	99.63	0	mpa:MAP2397	K01692	E4.2.1.17, paaG	enoyl-CoA hydratase	4.2.1.17	Metabolism; Lipid metabolism; Fatty acid degradation [PATH:ko00071]Metabolism; Amino acid metabolism; Valine, leucine and isoleucine degradation [PATH:ko00280]Metabolism; Metabolism of terpenoids and polyketides; Geraniol degradation [PATH:ko00281]Metabolism; Amino acid metabolism; Lysine degradation [PATH:ko00310]Metabolism; Amino acid metabolism; Phenylalanine metabolism [PATH:ko00360]Metabolis…
HJWGM002732	50.65	2.00E-79	fal:FRAAL4854	K01692	E4.2.1.17, paaG	enoyl-CoA hydratase	4.2.1.17	Metabolism; Lipid metabolism; Fatty acid degradation [PATH:ko00071]Metabolism; Amino acid metabolism; Valine, leucine and isoleucine degradation [PATH:ko00280]Metabolism; Metabolism of terpenoids and polyketides; Geraniol degradation [PATH:ko00281]Metabolism; Amino acid metabolism; Lysine degradation [PATH:ko00310]Metabolism; Amino acid metabolism; Phenylalanine metabolism [PATH:ko00360]Metabolis…
HJWGM002739	44.34	2.00E-80	pmy:Pmen_2641	K13633	ftrA	AraC family transcriptional regulator, transcriptional activator FtrA	--	--
HJWGM002741	100	0	mav:MAV_1575	K00257	E1.3.99.-	--	--	Metabolism; Metabolism of terpenoids and polyketides; Geraniol degradation [PATH:ko00281]
HJWGM002743	100	0	mav:MAV_1574	K14470	mct	mesaconyl-CoA C1-C4 CoA transferase	--	Metabolism; Energy metabolism; Carbon fixation pathways in prokaryotes [PATH:ko00720]Metabolism; Overview; Carbon metabolism [PATH:ko01200]
HJWGM002744	99.75	0	mav:MAV_1573	K00626	E2.3.1.9, atoB	acetyl-CoA C-acetyltransferase	2.3.1.9	Metabolism; Lipid metabolism; Fatty acid degradation [PATH:ko00071]Metabolism; Lipid metabolism; Synthesis and degradation of ketone bodies [PATH:ko00072]Metabolism; Amino acid metabolism; Valine, leucine and isoleucine degradation [PATH:ko00280]Metabolism; Amino acid metabolism; Lysine degradation [PATH:ko00310]Metabolism; Xenobiotics biodegradation and metabolism; Benzoate degradation [PATH:ko0…
HJWGM002745	100	2.00E-166	mav:MAV_1572	K00059	fabG	3-oxoacyl-[acyl-carrier protein] reductase	1.1.1.100	Metabolism; Lipid metabolism; Fatty acid biosynthesis [PATH:ko00061]Metabolism; Metabolism of cofactors and vitamins; Biotin metabolism [PATH:ko00780]Metabolism; Lipid metabolism; Biosynthesis of unsaturated fatty acids [PATH:ko01040]Metabolism; Overview; Fatty acid metabolism [PATH:ko01212]
HJWGM002746	99.75	0	mav:MAV_1571	K06446	DCAA	acyl-CoA dehydrogenase	1.3.99.-	Metabolism; Xenobiotics biodegradation and metabolism; Caprolactam degradation [PATH:ko00930]
HJWGM002747	50.76	1.00E-71	mjl:Mjls_3768	K12466	E1.1.1.275	(+)-trans-carveol dehydrogenase	1.1.1.275	Metabolism; Metabolism of terpenoids and polyketides; Limonene and pinene degradation [PATH:ko00903]
HJWGM002748	65.96	1.00E-65	mab:MAB_4748c	K07005	K07005	--	--	--
HJWGM002750	99.13	0	mpa:MAP2413c	K14699	irtB	ATP-binding cassette, subfamily B, bacterial IrtB	3.6.3.-	Environmental Information Processing; Membrane transport; ABC transporters [PATH:ko02010]
HJWGM002751	98.84	0	mav:MAV_1566	K14698	irtA	ATP-binding cassette, subfamily B, bacterial IrtA	3.6.3.-	Environmental Information Processing; Membrane transport; ABC transporters [PATH:ko02010]
HJWGM002757	98.53	3.00E-138	mpa:MAP2420c	K01516	E3.6.1.15	nucleoside-triphosphatase	3.6.1.15
HJWGM002758	99.61	0	mpa:MAP2422c	K00989	rph	ribonuclease PH	2.7.7.56	--
HJWGM002759	46.58	2.00E-62	cgl:NCgl2422	K01130	E3.1.6.1, aslA	arylsulfatase	3.1.6.1	Metabolism; Lipid metabolism; Steroid hormone biosynthesis [PATH:ko00140]Metabolism; Lipid metabolism; Sphingolipid metabolism [PATH:ko00600]
HJWGM002760	100	0	mav:MAV_1555	K01776	E5.1.1.3, murI	glutamate racemase	5.1.1.3	Metabolism; Metabolism of other amino acids; D-Glutamine and D-glutamate metabolism [PATH:ko00471]
HJWGM002762	99.42	0	mav:MAV_1553	K01567	E3.-.-.-	--	--	--
HJWGM002764	99.02	4.00E-71	mav:MAV_1551	K06891	clpS	ATP-dependent Clp protease adaptor protein ClpS	--	--
HJWGM002765	100	0	mav:MAV_1550	K00763	E2.4.2.11, pncB	nicotinate phosphoribosyltransferase	2.4.2.11	Metabolism; Metabolism of cofactors and vitamins; Nicotinate and nicotinamide metabolism [PATH:ko00760]
HJWGM002766	99.1	0	mav:MAV_1548	K03722	dinG	ATP-dependent DNA helicase DinG	3.6.4.12	--
HJWGM002767	99.43	0	mav:MAV_1549	K00688	E2.4.1.1, glgP, PYG	starch phosphorylase	2.4.1.1	Metabolism; Carbohydrate metabolism; Starch and sucrose metabolism [PATH:ko00500]Organismal Systems; Endocrine system; Insulin signaling pathway [PATH:ko04910]
HJWGM002768	99.57	0	mpa:MAP2433	K01238	E3.2.1.-	--	--	--
HJWGM002769	99.04	0	mpa:MAP2434	K00700	E2.4.1.18, glgB	1,4-alpha-glucan branching enzyme	2.4.1.18	Metabolism; Carbohydrate metabolism; Starch and sucrose metabolism [PATH:ko00500]
HJWGM002770	99.34	0	mav:MAV_1545	K05838	ybbN	putative thioredoxin	--	--
HJWGM002771	99.75	0	mav:MAV_1544	K00626	E2.3.1.9, atoB	acetyl-CoA C-acetyltransferase	2.3.1.9	Metabolism; Lipid metabolism; Fatty acid degradation [PATH:ko00071]Metabolism; Lipid metabolism; Synthesis and degradation of ketone bodies [PATH:ko00072]Metabolism; Amino acid metabolism; Valine, leucine and isoleucine degradation [PATH:ko00280]Metabolism; Amino acid metabolism; Lysine degradation [PATH:ko00310]Metabolism; Xenobiotics biodegradation and metabolism; Benzoate degradation [PATH:ko0…
HJWGM002772	99.35	2.00E-107	mav:MAV_1543	K05606	MCEE	methylmalonyl-CoA epimerase	5.1.99.1	Metabolism; Amino acid metabolism; Valine, leucine and isoleucine degradation [PATH:ko00280]Metabolism; Carbohydrate metabolism; Glyoxylate and dicarboxylate metabolism [PATH:ko00630]Metabolism; Carbohydrate metabolism; Propanoate metabolism [PATH:ko00640]Metabolism; Energy metabolism; Carbon fixation pathways in prokaryotes [PATH:ko00720]Metabolism; Overview; Carbon metabolism [PATH:ko01200]
HJWGM002774	100	6.00E-161	mpa:MAP2439c	K07503	K07503	hypothetical protein	--	--
HJWGM002775	100	0	mav:MAV_1540	K01768	E4.6.1.1	adenylate cyclase	4.6.1.1	Metabolism; Nucleotide metabolism; Purine metabolism [PATH:ko00230]Cellular Processes; Cell growth and death; Meiosis - yeast [PATH:ko04113]
HJWGM002777	40.86	1.00E-102	sgy:Sgly_2928	K08224	ynfM	MFS transporter, YNFM family, putative membrane transport protein	--	--
HJWGM002778	42.41	2.00E-48	car:cauri_2410	K09681	gltC	LysR family transcriptional regulator, transcription activator of glutamate synthase operon	--	--
HJWGM002779	99	0	mav:MAV_1537	K13529	ada-alkA	AraC family transcriptional regulator, regulatory protein of adaptative response / DNA-3-methyladenine glycosylase II	3.2.2.21	Genetic Information Processing; Replication and repair; Base excision repair [PATH:ko03410]
HJWGM002780	99.39	7.00E-118	mav:MAV_1536	K00567	E2.1.1.63, MGMT, ogt	methylated-DNA-[protein]-cysteine S-methyltransferase	2.1.1.63	--
HJWGM002782	99.52	0	mav:MAV_1531	K00790	murA	UDP-N-acetylglucosamine 1-carboxyvinyltransferase	2.5.1.7	Metabolism; Carbohydrate metabolism; Amino sugar and nucleotide sugar metabolism [PATH:ko00520]Metabolism; Glycan biosynthesis and metabolism; Peptidoglycan biosynthesis [PATH:ko00550]
HJWGM002783	99.49	1.00E-139	mav:MAV_1529	K00798	E2.5.1.17, cobO, btuR	cob(I)alamin adenosyltransferase	2.5.1.17	Metabolism; Metabolism of cofactors and vitamins; Porphyrin and chlorophyll metabolism [PATH:ko00860]
HJWGM002785	100	5.00E-79	mav:MAV_1528	K02114	ATPF1E, atpC	F-type H+-transporting ATPase subunit epsilon	3.6.3.14	Metabolism; Energy metabolism; Oxidative phosphorylation [PATH:ko00190]Metabolism; Energy metabolism; Photosynthesis [PATH:ko00195]
HJWGM002786	99.79	0	mav:MAV_1527	K02112	ATPF1B, atpD	F-type H+-transporting ATPase subunit beta	3.6.3.14	Metabolism; Energy metabolism; Oxidative phosphorylation [PATH:ko00190]Metabolism; Energy metabolism; Photosynthesis [PATH:ko00195]
HJWGM002787	100	0	mav:MAV_1526	K02115	ATPF1G, atpG	F-type H+-transporting ATPase subunit gamma	3.6.3.14	Metabolism; Energy metabolism; Oxidative phosphorylation [PATH:ko00190]Metabolism; Energy metabolism; Photosynthesis [PATH:ko00195]
HJWGM002788	100	0	mav:MAV_1525	K02111	ATPF1A, atpA	F-type H+-transporting ATPase subunit alpha	3.6.3.14	Metabolism; Energy metabolism; Oxidative phosphorylation [PATH:ko00190]Metabolism; Energy metabolism; Photosynthesis [PATH:ko00195]
HJWGM002789	99.78	0	mpa:MAP2454c	K02109	ATPF0B, atpF	F-type H+-transporting ATPase subunit b	3.6.3.14	Metabolism; Energy metabolism; Oxidative phosphorylation [PATH:ko00190]Metabolism; Energy metabolism; Photosynthesis [PATH:ko00195]
HJWGM002790	100	4.00E-122	mav:MAV_1523	K02109	ATPF0B, atpF	F-type H+-transporting ATPase subunit b	3.6.3.14	Metabolism; Energy metabolism; Oxidative phosphorylation [PATH:ko00190]Metabolism; Energy metabolism; Photosynthesis [PATH:ko00195]
HJWGM002791	100	2.00E-38	mav:MAV_1522	K02110	ATPF0C, atpE	F-type H+-transporting ATPase subunit c	3.6.3.14	Metabolism; Energy metabolism; Oxidative phosphorylation [PATH:ko00190]Metabolism; Energy metabolism; Photosynthesis [PATH:ko00195]
HJWGM002792	100	0	mav:MAV_1521	K02108	ATPF0A, atpB	F-type H+-transporting ATPase subunit a	3.6.3.14	Metabolism; Energy metabolism; Oxidative phosphorylation [PATH:ko00190]Metabolism; Energy metabolism; Photosynthesis [PATH:ko00195]
HJWGM002794	40.13	1.00E-53	tmt:Tmath_0189	K13685	tagO	UDP-N-acetylglucosamine:undecaprenyl-P N-acetylglucosaminyl 1-P transferase	2.7.8.-
HJWGM002795	42.71	2.00E-42	slp:Slip_2297	K07566	SUA5	putative translation factor	--	--
HJWGM002796	100	0	mav:MAV_1517	K02493	hemK	methyltransferase	2.1.1.-	--
HJWGM002797	100	0	mpa:MAP2462c	K02835	prfA, MTRF1, MRF1	peptide chain release factor 1	--	--
HJWGM002798	100	4.00E-54	mav:MAV_1515	K02909	RP-L31, rpmE	large subunit ribosomal protein L31	--	Genetic Information Processing; Translation; Ribosome [PATH:ko03010]
HJWGM002799	99.83	0	mav:MAV_1514	K03628	rho	transcription termination factor Rho	--	Genetic Information Processing; Folding, sorting and degradation; RNA degradation [PATH:ko03018]
HJWGM002800	99.68	0	mav:MAV_1511	K00872	E2.7.1.39A, thrB	homoserine kinase	2.7.1.39	Metabolism; Amino acid metabolism; Glycine, serine and threonine metabolism [PATH:ko00260]Metabolism; Overview; Biosynthesis of amino acids [PATH:ko01230]
HJWGM002801	99.72	0	mav:MAV_1510	K01733	E4.2.3.1, thrC	threonine synthase	4.2.3.1	Metabolism; Amino acid metabolism; Glycine, serine and threonine metabolism [PATH:ko00260]Metabolism; Metabolism of cofactors and vitamins; Vitamin B6 metabolism [PATH:ko00750]Metabolism; Overview; Biosynthesis of amino acids [PATH:ko01230]
HJWGM002802	100	0	mav:MAV_1509	K00003	E1.1.1.3	homoserine dehydrogenase	1.1.1.3	Metabolism; Amino acid metabolism; Glycine, serine and threonine metabolism [PATH:ko00260]Metabolism; Amino acid metabolism; Cysteine and methionine metabolism [PATH:ko00270]Metabolism; Amino acid metabolism; Lysine biosynthesis [PATH:ko00300]Metabolism; Overview; Biosynthesis of amino acids [PATH:ko01230]
HJWGM002803	98.87	0	mpa:MAP2469c	K01586	lysA	diaminopimelate decarboxylase	4.1.1.20	Metabolism; Amino acid metabolism; Lysine biosynthesis [PATH:ko00300]Metabolism; Overview; Biosynthesis of amino acids [PATH:ko01230]
HJWGM002804	99.45	0	mpa:MAP2470c	K01887	RARS, argS	arginyl-tRNA synthetase	6.1.1.19	Genetic Information Processing; Translation; Aminoacyl-tRNA biosynthesis [PATH:ko00970]
HJWGM002812	99.5	1.00E-142	mav:MAV_1446	K01515	nudF	ADP-ribose pyrophosphatase	3.6.1.13	Metabolism; Nucleotide metabolism; Purine metabolism [PATH:ko00230]
HJWGM002813	100	2.00E-84	mav:MAV_1444	K01822	E5.3.3.1	steroid delta-isomerase	5.3.3.1	Metabolism; Lipid metabolism; Steroid hormone biosynthesis [PATH:ko00140]Metabolism; Xenobiotics biodegradation and metabolism; Steroid degradation [PATH:ko00984]
HJWGM002816	41.3	4.00E-14	fal:FRAAL3541	K04091	ssuD	alkanesulfonate monooxygenase	1.14.14.5	Metabolism; Energy metabolism; Sulfur metabolism [PATH:ko00920]
HJWGM002817	99.27	8.00E-95	mav:MAV_1440	K08234	yaeR	glyoxylase I family protein	--	--
HJWGM002820	100	0	mav:MAV_1437	K00955	cysNC	bifunctional enzyme CysN/CysC	2.7.7.4 2.7.1.25	Metabolism; Nucleotide metabolism; Purine metabolism [PATH:ko00230]Metabolism; Metabolism of other amino acids; Selenocompound metabolism [PATH:ko00450]Metabolism; Energy metabolism; Sulfur metabolism [PATH:ko00920]
HJWGM002821	100	0	mav:MAV_1436	K00957	cysD	sulfate adenylyltransferase subunit 2	2.7.7.4	Metabolism; Nucleotide metabolism; Purine metabolism [PATH:ko00230]Metabolism; Metabolism of other amino acids; Selenocompound metabolism [PATH:ko00450]Metabolism; Energy metabolism; Sulfur metabolism [PATH:ko00920]
HJWGM002823	100	3.00E-118	mav:MAV_1434	K01673	cynT, can	carbonic anhydrase	4.2.1.1	Metabolism; Energy metabolism; Nitrogen metabolism [PATH:ko00910]
HJWGM002824	100	0	mav:MAV_1433	K02033	ABC.PE.P	peptide/nickel transport system permease protein	--	--
HJWGM002825	100	0	mav:MAV_1432	K02034	ABC.PE.P1	peptide/nickel transport system permease protein	--	--
HJWGM002826	99.84	0	mav:MAV_1431	K02031	ABC.PE.A	peptide/nickel transport system ATP-binding protein	--	--
HJWGM002827	99.82	0	mav:MAV_1429	K02035	ABC.PE.S	peptide/nickel transport system substrate-binding protein	--	--
HJWGM002831	60.33	6.00E-62	mlb:MLBr_00678	K07486	K07486	transposase	--	--
HJWGM002833	98.73	5.00E-110	mpa:MAP2496	K08296	sixA	phosphohistidine phosphatase	3.1.3.-	--
HJWGM002836	98.63	0	mpa:MAP2499	K06148	ABCC-BAC	ATP-binding cassette, subfamily C, bacterial	--	Environmental Information Processing; Membrane transport; ABC transporters [PATH:ko02010]
HJWGM002837	98.59	0	mav:MAV_1420	K06147	ABCB-BAC	ATP-binding cassette, subfamily B, bacterial	--	--
HJWGM002840	99.83	0	mav:MAV_1417	K08884	K08884	serine/threonine protein kinase, bacterial	2.7.11.1	--
HJWGM002842	99.74	0	mav:MAV_1415	K01768	E4.6.1.1	adenylate cyclase	4.6.1.1	Metabolism; Nucleotide metabolism; Purine metabolism [PATH:ko00230]Cellular Processes; Cell growth and death; Meiosis - yeast [PATH:ko04113]
HJWGM002843	49.7	1.00E-44	neu:NE1560	K03649	MUG, TDG	TDG/mug DNA glycosylase family protein	3.2.2.-	Genetic Information Processing; Replication and repair; Base excision repair [PATH:ko03410]
HJWGM002844	99.35	0	mav:MAV_1414	K01426	E3.5.1.4, amiE	amidase	3.5.1.4	Metabolism; Amino acid metabolism; Arginine and proline metabolism [PATH:ko00330]Metabolism; Amino acid metabolism; Phenylalanine metabolism [PATH:ko00360]Metabolism; Amino acid metabolism; Tryptophan metabolism [PATH:ko00380]Metabolism; Xenobiotics biodegradation and metabolism; Aminobenzoate degradation [PATH:ko00627]Metabolism; Xenobiotics biodegradation and metabolism; Styrene degradation [PA…
HJWGM002845	44.09	2.00E-29	ctt:CtCNB1_3676	K02503	hit	Hit-like protein involved in cell-cycle regulation	--	--
HJWGM002848	99.7	0	mav:MAV_1409	K00494	E1.14.14.3	alkanal monooxygenase (FMN-linked)	1.14.14.3	Environmental Information Processing; Signal transduction; Two-component system [PATH:ko02020]
HJWGM002849	77.95	9.00E-146	mbb:BCG_1318	K00540	E1.-.-.-	--	--	--
HJWGM002852	99.78	0	mav:MAV_1405	K00104	glcD	glycolate oxidase	1.1.3.15	Metabolism; Carbohydrate metabolism; Glyoxylate and dicarboxylate metabolism [PATH:ko00630]
HJWGM002853	100	1.00E-132	mpa:MAP2518	K00517	E1.14.-.-	--	--	Metabolism; Xenobiotics biodegradation and metabolism; Bisphenol degradation [PATH:ko00363]Metabolism; Xenobiotics biodegradation and metabolism; Polycyclic aromatic hydrocarbon degradation [PATH:ko00624]Metabolism; Xenobiotics biodegradation and metabolism; Aminobenzoate degradation [PATH:ko00627]Metabolism; Metabolism of terpenoids and polyketides; Limonene and pinene degradation [PATH:ko00903]…
HJWGM002855	98.68	0	mav:MAV_1402	K00680	E2.3.1.-	--	--	Metabolism; Amino acid metabolism; Tyrosine metabolism [PATH:ko00350]Metabolism; Xenobiotics biodegradation and metabolism; Benzoate degradation [PATH:ko00362]Metabolism; Xenobiotics biodegradation and metabolism; Aminobenzoate degradation [PATH:ko00627]Metabolism; Xenobiotics biodegradation and metabolism; Ethylbenzene degradation [PATH:ko00642]Metabolism; Metabolism of terpenoids and polyketide…
HJWGM002856	99.65	0	mav:MAV_1401	K05592	deaD	ATP-dependent RNA helicase DeaD	3.6.4.13	Genetic Information Processing; Folding, sorting and degradation; RNA degradation [PATH:ko03018]
HJWGM002858	40.06	2.00E-80	msm:MSMEG_0560	K00215	dapB	dihydrodipicolinate reductase	1.3.1.26	Metabolism; Amino acid metabolism; Lysine biosynthesis [PATH:ko00300]Metabolism; Overview; Biosynthesis of amino acids [PATH:ko01230]
HJWGM002861	56.25	6.00E-20	mav:MAV_0941	K05337	fer	ferredoxin	--	--
HJWGM002862	56.68	1.00E-96	mjl:Mjls_3724	K07535	badH	2-hydroxycyclohexanecarboxyl-CoA dehydrogenase	1.1.1.-	Metabolism; Xenobiotics biodegradation and metabolism; Benzoate degradation [PATH:ko00362]Metabolism; Overview; Degradation of aromatic compounds [PATH:ko01220]
HJWGM002864	62.95	3.00E-130	mjl:Mjls_3768	K12466	E1.1.1.275	(+)-trans-carveol dehydrogenase	1.1.1.275	Metabolism; Metabolism of terpenoids and polyketides; Limonene and pinene degradation [PATH:ko00903]
HJWGM002865	94.15	2.00E-129	mav:MAV_1392	K01607	pcaC	4-carboxymuconolactone decarboxylase	4.1.1.44	Metabolism; Xenobiotics biodegradation and metabolism; Benzoate degradation [PATH:ko00362]Metabolism; Overview; Degradation of aromatic compounds [PATH:ko01220]
HJWGM002866	44.44	1.00E-52	rha:RHA1_ro08448	K00059	fabG	3-oxoacyl-[acyl-carrier protein] reductase	1.1.1.100	Metabolism; Lipid metabolism; Fatty acid biosynthesis [PATH:ko00061]Metabolism; Metabolism of cofactors and vitamins; Biotin metabolism [PATH:ko00780]Metabolism; Lipid metabolism; Biosynthesis of unsaturated fatty acids [PATH:ko01040]Metabolism; Overview; Fatty acid metabolism [PATH:ko01212]
HJWGM002868	51	2.00E-146	mav:MAV_2138	K00517	E1.14.-.-	--	--	Metabolism; Xenobiotics biodegradation and metabolism; Bisphenol degradation [PATH:ko00363]Metabolism; Xenobiotics biodegradation and metabolism; Polycyclic aromatic hydrocarbon degradation [PATH:ko00624]Metabolism; Xenobiotics biodegradation and metabolism; Aminobenzoate degradation [PATH:ko00627]Metabolism; Metabolism of terpenoids and polyketides; Limonene and pinene degradation [PATH:ko00903]…
HJWGM002869	99.82	0	mav:MAV_1388	K06860	K06860	--	--	--
HJWGM002872	99.68	0	mpa:MAP2536	K01616	kgd	2-oxoglutarate decarboxylase	4.1.1.71	--
HJWGM002873	99.64	0	mav:MAV_1384	K00540	E1.-.-.-	--	--	--
HJWGM002874	77.94	2.00E-153	mav:MAV_1384	K00540	E1.-.-.-	--	--	--
HJWGM002875	68.38	3.00E-132	mle:ML1093	K02002	proX	glycine betaine/proline transport system substrate-binding protein	--	Environmental Information Processing; Membrane transport; ABC transporters [PATH:ko02010]
HJWGM002876	99.5	0	mpa:MAP2540c	K00027	E1.1.1.38, sfcA, maeA	malate dehydrogenase (oxaloacetate-decarboxylating)	1.1.1.38	Metabolism; Carbohydrate metabolism; Pyruvate metabolism [PATH:ko00620]Metabolism; Overview; Carbon metabolism [PATH:ko01200]Environmental Information Processing; Signal transduction; Two-component system [PATH:ko02020]
HJWGM002877	99.7	0	mav:MAV_1380	K00024	mdh	malate dehydrogenase	1.1.1.37	Metabolism; Carbohydrate metabolism; Citrate cycle (TCA cycle) [PATH:ko00020]Metabolism; Amino acid metabolism; Cysteine and methionine metabolism [PATH:ko00270]Metabolism; Carbohydrate metabolism; Pyruvate metabolism [PATH:ko00620]Metabolism; Carbohydrate metabolism; Glyoxylate and dicarboxylate metabolism [PATH:ko00630]Metabolism; Energy metabolism; Methane metabolism [PATH:ko00680]Metabolism; …
HJWGM002878	99.73	0	mpa:MAP2542	K03284	TC.MIT	metal ion transporter, MIT family	--	--
HJWGM002881	99.49	0	mpa:MAP2545c	K02023	ABC.MS.A	multiple sugar transport system ATP-binding protein	--
HJWGM002882	99.25	0	mpa:MAP2546c	K02026	ABC.MS.P1	multiple sugar transport system permease protein	--	--
HJWGM002883	99.66	0	mpa:MAP2547c	K02025	ABC.MS.P	multiple sugar transport system permease protein	--	--
HJWGM002884	99.79	0	mav:MAV_1374	K02027	ABC.MS.S	multiple sugar transport system substrate-binding protein	--	--
HJWGM002890	100	0	mav:MAV_1368	K03593	mrp	ATP-binding protein involved in chromosome partitioning	--	--
HJWGM002891	99.24	8.00E-89	mav:MAV_1367	K03117	tatB	sec-independent protein translocase protein TatB	--	Genetic Information Processing; Folding, sorting and degradation; Protein export [PATH:ko03060]Environmental Information Processing; Membrane transport; Bacterial secretion system [PATH:ko03070]
HJWGM002892	99.8	0	mpa:MAP2555c	K01362	E3.4.21.-	--	--	--
HJWGM002894	99.56	5.00E-168	mpa:MAP2557c	K03088	SIG3.2, rpoE	RNA polymerase sigma-70 factor, ECF subfamily	--	--
HJWGM002895	100	1.00E-149	mav:MAV_1364	K00599	E2.1.1.-	--	--	--
HJWGM002897	99.04	0	mav:MAV_1362	K09687	ABC-2.AB.A	antibiotic transport system ATP-binding protein	--
HJWGM002898	99.45	0	mpa:MAP2561	K09686	ABC-2.AB.P	antibiotic transport system permease protein	--
HJWGM002900	100	0	mav:MAV_1359	K06978	K06978	--	--	--
HJWGM002901	99.75	0	mav:MAV_1358	K00975	glgC	glucose-1-phosphate adenylyltransferase	2.7.7.27	Metabolism; Carbohydrate metabolism; Starch and sucrose metabolism [PATH:ko00500]Metabolism; Carbohydrate metabolism; Amino sugar and nucleotide sugar metabolism [PATH:ko00520]
HJWGM002904	99.48	4.00E-139	mav:MAV_1355	K01246	tag	DNA-3-methyladenine glycosylase I	3.2.2.20	Genetic Information Processing; Replication and repair; Base excision repair [PATH:ko03410]
HJWGM002906	100	0	mpa:MAP2569c	K13693	K13693	glucosyl-3-phosphoglycerate synthase	2.4.1.-	--
HJWGM002907	99.31	0	mav:MAV_1352	K00796	folP	dihydropteroate synthase	2.5.1.15	Metabolism; Metabolism of cofactors and vitamins; Folate biosynthesis [PATH:ko00790]
HJWGM002908	99.83	0	mav:MAV_1351	K00666	K00666	fatty-acyl-CoA synthase	6.2.1.-	--
HJWGM002909	100	1.00E-130	mav:MAV_1350	K06966	K06966	--	--	--
HJWGM002911	99.72	0	mav:MAV_1349	K01439	dapE	succinyl-diaminopimelate desuccinylase	3.5.1.18	Metabolism; Amino acid metabolism; Lysine biosynthesis [PATH:ko00300]Metabolism; Overview; Biosynthesis of amino acids [PATH:ko01230]
HJWGM002914	99.68	0	mav:MAV_1345	K00674	dapD	2,3,4,5-tetrahydropyridine-2-carboxylate N-succinyltransferase	2.3.1.117	Metabolism; Amino acid metabolism; Lysine biosynthesis [PATH:ko00300]Metabolism; Overview; Biosynthesis of amino acids [PATH:ko01230]
HJWGM002916	99.79	0	mav:MAV_1343	K12429	fadD36	fatty acid CoA ligase FadD36	--	--
HJWGM002919	45.51	4.00E-128	msm:MSMEG_5859	K00128	E1.2.1.3	aldehyde dehydrogenase (NAD+)	1.2.1.3	Metabolism; Carbohydrate metabolism; Glycolysis / Gluconeogenesis [PATH:ko00010]Metabolism; Carbohydrate metabolism; Pentose and glucuronate interconversions [PATH:ko00040]Metabolism; Carbohydrate metabolism; Ascorbate and aldarate metabolism [PATH:ko00053]Metabolism; Lipid metabolism; Fatty acid degradation [PATH:ko00071]Metabolism; Amino acid metabolism; Valine, leucine and isoleucine degradati…
HJWGM002920	43.26	1.00E-91	rha:RHA1_ro04667	K05525	E1.14.99.28	linalool 8-monooxygenase	1.14.99.28	Metabolism; Metabolism of terpenoids and polyketides; Monoterpenoid biosynthesis [PATH:ko00902]
HJWGM002921	99.75	0	mav:MAV_1338	K00257	E1.3.99.-	--	--	Metabolism; Metabolism of terpenoids and polyketides; Geraniol degradation [PATH:ko00281]
HJWGM002922	48.68	2.00E-36	sro:Sros_8196	K07068	K07068	--	--	--
HJWGM002923	96.27	6.00E-95	mpa:MAP2587	K07068	K07068	--	--	--
HJWGM002924	99.2	0	mav:MAV_1336	K00257	E1.3.99.-	--	--	Metabolism; Metabolism of terpenoids and polyketides; Geraniol degradation [PATH:ko00281]
HJWGM002928	100	0	mav:MAV_1332	K00318	E1.5.99.8	proline dehydrogenase	1.5.99.8	Metabolism; Amino acid metabolism; Arginine and proline metabolism [PATH:ko00330]
HJWGM002929	99.82	0	mav:MAV_1331	K00294	E1.5.1.12	1-pyrroline-5-carboxylate dehydrogenase	1.5.1.12	Metabolism; Amino acid metabolism; Alanine, aspartate and glutamate metabolism [PATH:ko00250]Metabolism; Amino acid metabolism; Arginine and proline metabolism [PATH:ko00330]
HJWGM002932	100	0	mav:MAV_1328	K12423	fadD21	fatty acid CoA ligase FadD21	--	--
HJWGM002938	100	2.00E-169	mav:MAV_1325	K00860	cysC	adenylylsulfate kinase	2.7.1.25	Metabolism; Nucleotide metabolism; Purine metabolism [PATH:ko00230]Metabolism; Energy metabolism; Sulfur metabolism [PATH:ko00920]
HJWGM002943	99.57	0	mav:MAV_1321	K12432	pks3_4	polyketide synthase 3/4	--	--
HJWGM002945	80.37	0	mjl:Mjls_4259	K00837	E2.6.1.-	--	--	--
HJWGM002946	98.15	1.00E-72	mav:MAV_1316	K05524	fdxA	ferredoxin	--	--
HJWGM002949	99.76	0	mav:MAV_1312	K11779	fbiC	FO synthase	2.5.1.-	--
HJWGM002952	46.76	7.00E-60	fal:FRAAL3175	K03434	PIGL	N-acetylglucosaminylphosphatidylinositol deacetylase	3.5.1.89	Metabolism; Glycan biosynthesis and metabolism; Glycosylphosphatidylinositol(GPI)-anchor biosynthesis [PATH:ko00563]
HJWGM002955	99.84	0	mav:MAV_1307	K06207	typA, bipA	GTP-binding protein	--	--
HJWGM002956	99.59	2.00E-176	mav:MAV_1306	K00374	narI	nitrate reductase 1, gamma subunit	1.7.99.4	Metabolism; Energy metabolism; Nitrogen metabolism [PATH:ko00910]Environmental Information Processing; Signal transduction; Two-component system [PATH:ko02020]
HJWGM002957	100	2.00E-161	mav:MAV_1305	K00373	narJ	nitrate reductase 1, delta subunit	1.7.99.4	Metabolism; Energy metabolism; Nitrogen metabolism [PATH:ko00910]Environmental Information Processing; Signal transduction; Two-component system [PATH:ko02020]
HJWGM002958	99.63	0	mav:MAV_1304	K00371	narH	nitrate reductase 1, beta subunit	1.7.99.4	Metabolism; Energy metabolism; Nitrogen metabolism [PATH:ko00910]Environmental Information Processing; Signal transduction; Two-component system [PATH:ko02020]
HJWGM002959	99.92	0	mav:MAV_1303	K00370	narG	nitrate reductase 1, alpha subunit	1.7.99.4	Metabolism; Energy metabolism; Nitrogen metabolism [PATH:ko00910]Environmental Information Processing; Signal transduction; Two-component system [PATH:ko02020]
HJWGM002960	100	2.00E-83	mav:MAV_1301	K03574	MUTT, NUDT1, MTH1	7,8-dihydro-8-oxoguanine triphosphatase	3.6.1.-	--
HJWGM002962	98.94	6.00E-62	mav:MAV_1299	K01724	E4.2.1.96, PCBD, phhB	4a-hydroxytetrahydrobiopterin dehydratase	4.2.1.96	--
HJWGM002963	98.4	0	mpa:MAP2624c	K13669	pimE	alpha-1,2-mannosyltransferase	2.4.1.-	--
HJWGM002969	99.32	3.00E-103	mav:MAV_1292	K07005	K07005	--	--	--
HJWGM002971	99.17	1.00E-80	mav:MAV_1290	K07979	ytrA	GntR family transcriptional regulator	--	--
HJWGM002972	98.74	2.00E-170	mpa:MAP2633	K12410	npdA	NAD-dependent deacetylase	3.5.1.-	--
HJWGM002973	41.21	6.00E-32	sen:SACE_4353	K00551	E2.1.1.17, PEMT	phosphatidylethanolamine N-methyltransferase	2.1.1.17	Metabolism; Lipid metabolism; Glycerophospholipid metabolism [PATH:ko00564]
HJWGM002974	99.88	0	mav:MAV_1287	K06994	K06994	putative drug exporter of the RND superfamily	--	--
HJWGM002976	59.07	1.00E-96	tad:TRIADDRAFT_22420	K08683	HSD17B10	3-hydroxyacyl-CoA dehydrogenase / 3-hydroxy-2-methylbutyryl-CoA dehydrogenase	1.1.1.35 1.1.1.178	Metabolism; Amino acid metabolism; Valine, leucine and isoleucine degradation [PATH:ko00280]Human Diseases; Neurodegenerative diseases; Alzheimer's disease [PATH:ko05010]
HJWGM002977	100	0	mav:MAV_1284	K01796	E5.1.99.4, AMACR, mcr	alpha-methylacyl-CoA racemase	5.1.99.4	Metabolism; Lipid metabolism; Primary bile acid biosynthesis [PATH:ko00120]Cellular Processes; Transport and catabolism; Peroxisome [PATH:ko04146]
HJWGM002978	100	0	mav:MAV_1283	K01692	E4.2.1.17, paaG	enoyl-CoA hydratase	4.2.1.17	Metabolism; Lipid metabolism; Fatty acid degradation [PATH:ko00071]Metabolism; Amino acid metabolism; Valine, leucine and isoleucine degradation [PATH:ko00280]Metabolism; Metabolism of terpenoids and polyketides; Geraniol degradation [PATH:ko00281]Metabolism; Amino acid metabolism; Lysine degradation [PATH:ko00310]Metabolism; Amino acid metabolism; Phenylalanine metabolism [PATH:ko00360]Metabolis…
HJWGM002979	99.58	2.00E-166	mav:MAV_1282	K07052	K07052	--	--	--
HJWGM002981	73.91	1.00E-179	mjd:JDM601_1760	K00660	E2.3.1.74, bcsA	chalcone synthase	2.3.1.74	Metabolism; Biosynthesis of other secondary metabolites; Flavonoid biosynthesis [PATH:ko00941]Organismal Systems; Environmental adaptation; Circadian rhythm - plant [PATH:ko04712]
HJWGM002983	99.11	0	mav:MAV_1278	K00540	E1.-.-.-	--	--	--
HJWGM002984	98.86	0	mav:MAV_1277	K01726	E4.2.1.-	--	--	Metabolism; Xenobiotics biodegradation and metabolism; Benzoate degradation [PATH:ko00362]Metabolism; Xenobiotics biodegradation and metabolism; Bisphenol degradation [PATH:ko00363]Metabolism; Xenobiotics biodegradation and metabolism; Naphthalene degradation [PATH:ko00626]Metabolism; Carbohydrate metabolism; Butanoate metabolism [PATH:ko00650]Metabolism; Metabolism of terpenoids and polyketides;…
HJWGM002985	99.74	0	mav:MAV_1276	K00632	E2.3.1.16, fadA	acetyl-CoA acyltransferase	2.3.1.16	Metabolism; Lipid metabolism; Fatty acid degradation [PATH:ko00071]Metabolism; Amino acid metabolism; Valine, leucine and isoleucine degradation [PATH:ko00280]Metabolism; Metabolism of terpenoids and polyketides; Geraniol degradation [PATH:ko00281]Metabolism; Xenobiotics biodegradation and metabolism; Benzoate degradation [PATH:ko00362]Metabolism; Lipid metabolism; alpha-Linolenic acid metabolism…
HJWGM002986	70.06	0	fre:Franean1_4733	K00128	E1.2.1.3	aldehyde dehydrogenase (NAD+)	1.2.1.3	Metabolism; Carbohydrate metabolism; Glycolysis / Gluconeogenesis [PATH:ko00010]Metabolism; Carbohydrate metabolism; Pentose and glucuronate interconversions [PATH:ko00040]Metabolism; Carbohydrate metabolism; Ascorbate and aldarate metabolism [PATH:ko00053]Metabolism; Lipid metabolism; Fatty acid degradation [PATH:ko00071]Metabolism; Amino acid metabolism; Valine, leucine and isoleucine degradati…
HJWGM002987	44.22	4.00E-68	amd:AMED_2213	K00517	E1.14.-.-	--	--	Metabolism; Xenobiotics biodegradation and metabolism; Bisphenol degradation [PATH:ko00363]Metabolism; Xenobiotics biodegradation and metabolism; Polycyclic aromatic hydrocarbon degradation [PATH:ko00624]Metabolism; Xenobiotics biodegradation and metabolism; Aminobenzoate degradation [PATH:ko00627]Metabolism; Metabolism of terpenoids and polyketides; Limonene and pinene degradation [PATH:ko00903]…
HJWGM002991	99.29	0	mav:MAV_1270	K04748	norQ	nitric oxide reductase NorQ protein	--	--
HJWGM002995	99.49	0	mav:MAV_1268	K00257	E1.3.99.-	--	--	Metabolism; Metabolism of terpenoids and polyketides; Geraniol degradation [PATH:ko00281]
HJWGM002996	100	0	mav:MAV_1267	K00249	E1.3.99.3, ACADM, acd	acyl-CoA dehydrogenase	1.3.99.3	Metabolism; Lipid metabolism; Fatty acid degradation [PATH:ko00071]Metabolism; Amino acid metabolism; Valine, leucine and isoleucine degradation [PATH:ko00280]Metabolism; Metabolism of other amino acids; beta-Alanine metabolism [PATH:ko00410]Metabolism; Carbohydrate metabolism; Propanoate metabolism [PATH:ko00640]Metabolism; Overview; Carbon metabolism [PATH:ko01200]Metabolism; Overview; Fatty ac…
HJWGM002997	40	5.00E-39	mbb:BCG_3440c	K00540	E1.-.-.-	--	--	--
HJWGM003001	99.47	0	mav:MAV_1262	K00549	E2.1.1.14, metE	5-methyltetrahydropteroyltriglutamate--homocysteine methyltransferase	2.1.1.14	Metabolism; Amino acid metabolism; Cysteine and methionine metabolism [PATH:ko00270]Metabolism; Metabolism of other amino acids; Selenocompound metabolism [PATH:ko00450]Metabolism; Overview; Biosynthesis of amino acids [PATH:ko01230]
HJWGM003004	99.04	0	mpa:MAP2664	K01006	ppdK	pyruvate,orthophosphate dikinase	2.7.9.1	Metabolism; Carbohydrate metabolism; Pyruvate metabolism [PATH:ko00620]Metabolism; Energy metabolism; Carbon fixation in photosynthetic organisms [PATH:ko00710]Metabolism; Energy metabolism; Carbon fixation pathways in prokaryotes [PATH:ko00720]Metabolism; Overview; Carbon metabolism [PATH:ko01200]
HJWGM003008	50.31	1.00E-53	afm:AFUA_5G10090	K00599	E2.1.1.-	--	--	--
HJWGM003009	99.28	0	mav:MAV_1254	K00435	E1.11.1.-	peroxiredoxin	1.11.1.-	--
HJWGM003010	100	0	mav:MAV_1253	K00033	E1.1.1.44, PGD, gnd	6-phosphogluconate dehydrogenase	1.1.1.44	Metabolism; Carbohydrate metabolism; Pentose phosphate pathway [PATH:ko00030]Metabolism; Metabolism of other amino acids; Glutathione metabolism [PATH:ko00480]Metabolism; Overview; Carbon metabolism [PATH:ko01200]
HJWGM003011	99.79	0	mav:MAV_1252	K00036	G6PD, zwf	glucose-6-phosphate 1-dehydrogenase	1.1.1.49	Metabolism; Carbohydrate metabolism; Pentose phosphate pathway [PATH:ko00030]Metabolism; Metabolism of other amino acids; Glutathione metabolism [PATH:ko00480]Metabolism; Overview; Carbon metabolism [PATH:ko01200]Human Diseases; Cancers; Central carbon metabolism in cancer [PATH:ko05230]
HJWGM003014	68.18	1.00E-66	mra:MRA_0807	K07486	K07486	transposase	--	--
HJWGM003016	62.62	5.00E-41	gbr:Gbro_1600	K07145	K07145	--	--	--
HJWGM003022	54.22	2.00E-85	bra:BRADO0018	K00100	E1.1.1.-	--	--	Metabolism; Carbohydrate metabolism; Fructose and mannose metabolism [PATH:ko00051]Metabolism; Xenobiotics biodegradation and metabolism; Bisphenol degradation [PATH:ko00363]Metabolism; Lipid metabolism; Linoleic acid metabolism [PATH:ko00591]Metabolism; Xenobiotics biodegradation and metabolism; Chloroalkane and chloroalkene degradation [PATH:ko00625]Metabolism; Carbohydrate metabolism; Butanoat…
HJWGM003024	100	1.00E-81	mav:MAV_1240	K07062	K07062	--	--	--
HJWGM003026	99.71	0	mav:MAV_1232	K06942	K06942	--	--	--
HJWGM003028	99.4	0	mpa:MAP2684c	K03527	E1.17.1.2, lytB, ispH	4-hydroxy-3-methylbut-2-enyl diphosphate reductase	1.17.1.2	Metabolism; Metabolism of terpenoids and polyketides; Terpenoid backbone biosynthesis [PATH:ko00900]
HJWGM003030	99.04	0	mpa:MAP2686	K03601	xseA	exodeoxyribonuclease VII large subunit	3.1.11.6	Genetic Information Processing; Replication and repair; Mismatch repair [PATH:ko03430]
HJWGM003031	98.78	4.00E-51	mav:MAV_1227	K03602	xseB	exodeoxyribonuclease VII small subunit	3.1.11.6	Genetic Information Processing; Replication and repair; Mismatch repair [PATH:ko03430]
HJWGM003032	100	0	mav:MAV_1225	K00100	E1.1.1.-	--	--	Metabolism; Carbohydrate metabolism; Fructose and mannose metabolism [PATH:ko00051]Metabolism; Xenobiotics biodegradation and metabolism; Bisphenol degradation [PATH:ko00363]Metabolism; Lipid metabolism; Linoleic acid metabolism [PATH:ko00591]Metabolism; Xenobiotics biodegradation and metabolism; Chloroalkane and chloroalkene degradation [PATH:ko00625]Metabolism; Carbohydrate metabolism; Butanoat…
HJWGM003033	98.83	0	mpa:MAP2689c	K03927	PNBA	carboxylesterase type B	3.1.1.1	Metabolism; Xenobiotics biodegradation and metabolism; Drug metabolism - other enzymes [PATH:ko00983]
HJWGM003036	99.44	0	mav:MAV_1222	K02446	glpX	fructose-1,6-bisphosphatase II	3.1.3.11	Metabolism; Carbohydrate metabolism; Glycolysis / Gluconeogenesis [PATH:ko00010]Metabolism; Carbohydrate metabolism; Pentose phosphate pathway [PATH:ko00030]Metabolism; Carbohydrate metabolism; Fructose and mannose metabolism [PATH:ko00051]Metabolism; Energy metabolism; Methane metabolism [PATH:ko00680]Metabolism; Energy metabolism; Carbon fixation in photosynthetic organisms [PATH:ko00710]Metabo…
HJWGM003037	100	0	mav:MAV_1221	K01679	E4.2.1.2B, fumC	fumarate hydratase, class II	4.2.1.2	Metabolism; Carbohydrate metabolism; Citrate cycle (TCA cycle) [PATH:ko00020]Metabolism; Carbohydrate metabolism; Pyruvate metabolism [PATH:ko00620]Metabolism; Energy metabolism; Carbon fixation pathways in prokaryotes [PATH:ko00720]Metabolism; Overview; Carbon metabolism [PATH:ko01200]Human Diseases; Cancers; Pathways in cancer [PATH:ko05200]Human Diseases; Cancers; Renal cell carcinoma [PATH:ko…
HJWGM003040	40.94	2.00E-94	rha:RHA1_ro05168	K01768	E4.6.1.1	adenylate cyclase	4.6.1.1	Metabolism; Nucleotide metabolism; Purine metabolism [PATH:ko00230]Cellular Processes; Cell growth and death; Meiosis - yeast [PATH:ko04113]
HJWGM003041	98.97	0	mav:MAV_1218	K01567	E3.-.-.-	--	--	--
HJWGM003042	99.77	0	mav:MAV_1217	K07175	phoH2	PhoH-like ATPase	--	--
HJWGM003043	100	0	mpa:MAP2698c	K03922	DESA2	acyl-[acyl-carrier-protein] desaturase	1.14.19.2	Metabolism; Lipid metabolism; Fatty acid biosynthesis [PATH:ko00061]Metabolism; Lipid metabolism; Biosynthesis of unsaturated fatty acids [PATH:ko01040]Metabolism; Overview; Fatty acid metabolism [PATH:ko01212]
HJWGM003044	99.53	0	mav:MAV_1215	K00600	E2.1.2.1, glyA	glycine hydroxymethyltransferase	2.1.2.1	Metabolism; Amino acid metabolism; Glycine, serine and threonine metabolism [PATH:ko00260]Metabolism; Metabolism of other amino acids; Cyanoamino acid metabolism [PATH:ko00460]Metabolism; Carbohydrate metabolism; Glyoxylate and dicarboxylate metabolism [PATH:ko00630]Metabolism; Metabolism of cofactors and vitamins; One carbon pool by folate [PATH:ko00670]Metabolism; Energy metabolism; Methane met…
HJWGM003045	100	0	mav:MAV_1214	K00867	coaA	type I pantothenate kinase	2.7.1.33	Metabolism; Metabolism of cofactors and vitamins; Pantothenate and CoA biosynthesis [PATH:ko00770]
HJWGM003048	99.24	0	mav:MAV_1211	K12503	E2.5.1.68	short-chain Z-isoprenyl diphosphate synthase	2.5.1.68	Metabolism; Metabolism of terpenoids and polyketides; Terpenoid backbone biosynthesis [PATH:ko00900]
HJWGM003049	100	0	mav:MAV_1210	K11068	hlyIII	hemolysin III	--	--
HJWGM003050	100	1.00E-90	mav:MAV_1209	K01822	E5.3.3.1	steroid delta-isomerase	5.3.3.1	Metabolism; Lipid metabolism; Steroid hormone biosynthesis [PATH:ko00140]Metabolism; Xenobiotics biodegradation and metabolism; Steroid degradation [PATH:ko00984]
HJWGM003051	99.85	0	mav:MAV_1208	K06888	K06888	--	--	--
HJWGM003055	100	4.00E-114	mpa:MAP1027c	K03624	greA	transcription elongation factor GreA	--	--
HJWGM003056	100	0	mav:MAV_1203	K01739	E2.5.1.48, metB	cystathionine gamma-synthase	2.5.1.48	Metabolism; Amino acid metabolism; Cysteine and methionine metabolism [PATH:ko00270]Metabolism; Metabolism of other amino acids; Selenocompound metabolism [PATH:ko00450]Metabolism; Energy metabolism; Sulfur metabolism [PATH:ko00920]Metabolism; Overview; Biosynthesis of amino acids [PATH:ko01230]
HJWGM003058	99.79	0	mav:MAV_1201	K01697	E4.2.1.22, CBS	cystathionine beta-synthase	4.2.1.22	Metabolism; Amino acid metabolism; Glycine, serine and threonine metabolism [PATH:ko00260]Metabolism; Amino acid metabolism; Cysteine and methionine metabolism [PATH:ko00270]Metabolism; Overview; Biosynthesis of amino acids [PATH:ko01230]
HJWGM003059	99.72	0	mav:MAV_1200	K01175	E3.1.-.-	--	--	--
HJWGM003061	100	0	mav:MAV_1198	K00626	E2.3.1.9, atoB	acetyl-CoA C-acetyltransferase	2.3.1.9	Metabolism; Lipid metabolism; Fatty acid degradation [PATH:ko00071]Metabolism; Lipid metabolism; Synthesis and degradation of ketone bodies [PATH:ko00072]Metabolism; Amino acid metabolism; Valine, leucine and isoleucine degradation [PATH:ko00280]Metabolism; Amino acid metabolism; Lysine degradation [PATH:ko00310]Metabolism; Xenobiotics biodegradation and metabolism; Benzoate degradation [PATH:ko0…
HJWGM003063	99.43	0	mpa:MAP1018c	K01692	E4.2.1.17, paaG	enoyl-CoA hydratase	4.2.1.17	Metabolism; Lipid metabolism; Fatty acid degradation [PATH:ko00071]Metabolism; Amino acid metabolism; Valine, leucine and isoleucine degradation [PATH:ko00280]Metabolism; Metabolism of terpenoids and polyketides; Geraniol degradation [PATH:ko00281]Metabolism; Amino acid metabolism; Lysine degradation [PATH:ko00310]Metabolism; Amino acid metabolism; Phenylalanine metabolism [PATH:ko00360]Metabolis…
HJWGM003064	99.24	0	mav:MAV_1195	K01692	E4.2.1.17, paaG	enoyl-CoA hydratase	4.2.1.17	Metabolism; Lipid metabolism; Fatty acid degradation [PATH:ko00071]Metabolism; Amino acid metabolism; Valine, leucine and isoleucine degradation [PATH:ko00280]Metabolism; Metabolism of terpenoids and polyketides; Geraniol degradation [PATH:ko00281]Metabolism; Amino acid metabolism; Lysine degradation [PATH:ko00310]Metabolism; Amino acid metabolism; Phenylalanine metabolism [PATH:ko00360]Metabolis…
HJWGM003069	99.13	0	mav:MAV_1190	K07001	K07001	--	--	--
HJWGM003070	98.27	0	mav:MAV_1189	K07001	K07001	--	--	--
HJWGM003071	98.64	0	mpa:MAP1010	K07008	DUG3	glutamine amidotransferase	--	--
HJWGM003073	99.08	0	mav:MAV_1186	K00666	K00666	fatty-acyl-CoA synthase	6.2.1.-	--
HJWGM003083	100	0	mpa:MAP1002c	K07672	trcR	two-component system, OmpR family, response regulator TrcR	--	Environmental Information Processing; Signal transduction; Two-component system [PATH:ko02020]
HJWGM003084	99.8	0	mav:MAV_1175	K07656	trcS	two-component system, OmpR family, sensor histidine kinase TrcS	2.7.13.3	Environmental Information Processing; Signal transduction; Two-component system [PATH:ko02020]
HJWGM003087	99.82	0	mav:MAV_1173	K01546	kdpA	K+-transporting ATPase ATPase A chain	3.6.3.12	Environmental Information Processing; Signal transduction; Two-component system [PATH:ko02020]
HJWGM003088	100	0	mav:MAV_1172	K01547	kdpB	K+-transporting ATPase ATPase B chain	3.6.3.12	Environmental Information Processing; Signal transduction; Two-component system [PATH:ko02020]
HJWGM003089	100	0	mav:MAV_1171	K01548	kdpC	K+-transporting ATPase ATPase C chain	3.6.3.12	Environmental Information Processing; Signal transduction; Two-component system [PATH:ko02020]
HJWGM003090	99.77	0	mpa:MAP0996c	K07646	kdpD	two-component system, OmpR family, sensor histidine kinase KdpD	2.7.13.3	Environmental Information Processing; Signal transduction; Two-component system [PATH:ko02020]
HJWGM003091	100	1.00E-160	mav:MAV_1169	K07667	kdpE	two-component system, OmpR family, KDP operon response regulator KdpE	--	Environmental Information Processing; Signal transduction; Two-component system [PATH:ko02020]
HJWGM003093	99.37	0	mpa:MAP0993	K01524	ppx-gppA	exopolyphosphatase / guanosine-5'-triphosphate,3'-diphosphate pyrophosphatase	3.6.1.11 3.6.1.40	Metabolism; Nucleotide metabolism; Purine metabolism [PATH:ko00230]
HJWGM003094	99.38	1.00E-114	mpa:MAP0992	K09009	K09009	hypothetical protein	--	--
HJWGM003095	74.09	2.00E-80	mmi:MMAR_4461	K13052	divIC, divA	cell division protein DivIC	--	--
HJWGM003096	99.77	0	mav:MAV_1164	K01689	ENO, eno	enolase	4.2.1.11	Metabolism; Carbohydrate metabolism; Glycolysis / Gluconeogenesis [PATH:ko00010]Metabolism; Energy metabolism; Methane metabolism [PATH:ko00680]Metabolism; Overview; Carbon metabolism [PATH:ko01200]Metabolism; Overview; Biosynthesis of amino acids [PATH:ko01230]Genetic Information Processing; Folding, sorting and degradation; RNA degradation [PATH:ko03018]Environmental Information Processing; Sig…
HJWGM003098	99.7	0	mav:MAV_1162	K02428	mazG	nucleoside-triphosphate pyrophosphatase	3.6.1.19	Metabolism; Nucleotide metabolism; Purine metabolism [PATH:ko00230]
HJWGM003099	99.42	0	mpa:MAP0987	K03723	mfd	transcription-repair coupling factor (superfamily II helicase)	3.6.4.-	Genetic Information Processing; Replication and repair; Nucleotide excision repair [PATH:ko03420]
HJWGM003101	99.77	0	mav:MAV_1160	K01586	lysA	diaminopimelate decarboxylase	4.1.1.20	Metabolism; Amino acid metabolism; Lysine biosynthesis [PATH:ko00300]Metabolism; Overview; Biosynthesis of amino acids [PATH:ko01230]
HJWGM003103	100	0	mav:MAV_1157	K04042	glmU	bifunctional UDP-N-acetylglucosamine pyrophosphorylase / Glucosamine-1-phosphate N-acetyltransferase	2.7.7.23 2.3.1.157	Metabolism; Carbohydrate metabolism; Amino sugar and nucleotide sugar metabolism [PATH:ko00520]
HJWGM003104	99.69	0	mav:MAV_1156	K00948	PRPS, prsA	ribose-phosphate pyrophosphokinase	2.7.6.1	Metabolism; Carbohydrate metabolism; Pentose phosphate pathway [PATH:ko00030]Metabolism; Nucleotide metabolism; Purine metabolism [PATH:ko00230]Metabolism; Overview; Carbon metabolism [PATH:ko01200]Metabolism; Overview; Biosynthesis of amino acids [PATH:ko01230]
HJWGM003105	100	2.00E-79	mav:MAV_1155	K00537	ARSC1, arsC	arsenate reductase	1.20.4.1	--
HJWGM003107	99.65	0	mav:MAV_1153	K00100	E1.1.1.-	--	--	Metabolism; Carbohydrate metabolism; Fructose and mannose metabolism [PATH:ko00051]Metabolism; Xenobiotics biodegradation and metabolism; Bisphenol degradation [PATH:ko00363]Metabolism; Lipid metabolism; Linoleic acid metabolism [PATH:ko00591]Metabolism; Xenobiotics biodegradation and metabolism; Chloroalkane and chloroalkene degradation [PATH:ko00625]Metabolism; Carbohydrate metabolism; Butanoat…
HJWGM003108	100	3.00E-152	mav:MAV_1152	K02897	RP-L25, rplY	large subunit ribosomal protein L25	--	Genetic Information Processing; Translation; Ribosome [PATH:ko03010]
HJWGM003109	99.48	1.00E-137	mpa:MAP0978c	K01056	PTH1, pth, spoVC	peptidyl-tRNA hydrolase, PTH1 family	3.1.1.29	--
HJWGM003110	99.63	0	mpa:MAP0977	K00666	K00666	fatty-acyl-CoA synthase	6.2.1.-	--
HJWGM003111	99.37	0	mav:MAV_1149	K00919	ispE	4-diphosphocytidyl-2-C-methyl-D-erythritol kinase	2.7.1.148	Metabolism; Metabolism of terpenoids and polyketides; Terpenoid backbone biosynthesis [PATH:ko00900]
HJWGM003112	99.37	0	mpa:MAP0975	K02528	ksgA	16S rRNA (adenine1518-N6/adenine1519-N6)-dimethyltransferase	2.1.1.182	--
HJWGM003114	98.58	0	mav:MAV_1146	K03424	tatD	TatD DNase family protein	3.1.21.-	--
HJWGM003115	99.61	0	mpa:MAP0972c	K01874	MARS, metG	methionyl-tRNA synthetase	6.1.1.10	Metabolism; Metabolism of other amino acids; Selenocompound metabolism [PATH:ko00450]Genetic Information Processing; Translation; Aminoacyl-tRNA biosynthesis [PATH:ko00970]
HJWGM003122	98.95	2.00E-138	mpa:MAP0965c	K01790	rfbC	dTDP-4-dehydrorhamnose 3,5-epimerase	5.1.3.13	Metabolism; Biosynthesis of other secondary metabolites; Streptomycin biosynthesis [PATH:ko00521]Metabolism; Metabolism of terpenoids and polyketides; Polyketide sugar unit biosynthesis [PATH:ko00523]
HJWGM003128	43.01	1.00E-13	tgo:TGME49_007070	K07441	ALG14	beta-1,4-N-acetylglucosaminyltransferase	2.4.1.141	Metabolism; Glycan biosynthesis and metabolism; N-Glycan biosynthesis [PATH:ko00510]Metabolism; Glycan biosynthesis and metabolism; Various types of N-glycan biosynthesis [PATH:ko00513]
HJWGM003133	99.11	0	mav:MAV_1137	K00754	E2.4.1.-	--	--	Metabolism; Carbohydrate metabolism; Fructose and mannose metabolism [PATH:ko00051]
HJWGM003141	100	0	mav:MAV_1130	K03885	ndh	NADH dehydrogenase	1.6.99.3	Metabolism; Energy metabolism; Oxidative phosphorylation [PATH:ko00190]
HJWGM003142	99.67	0	mav:MAV_1129	K03088	SIG3.2, rpoE	RNA polymerase sigma-70 factor, ECF subfamily	--	--
HJWGM003143	99.76	0	mav:MAV_1127	K01665	pabB	para-aminobenzoate synthetase component I	2.6.1.85	Metabolism; Metabolism of cofactors and vitamins; Folate biosynthesis [PATH:ko00790]
HJWGM003144	100	0	mav:MAV_1128	K07056	K07056	--	--	--
HJWGM003146	99.75	0	mav:MAV_1125	K01478	E3.5.3.6, arcA	arginine deiminase	3.5.3.6	Metabolism; Amino acid metabolism; Arginine and proline metabolism [PATH:ko00330]
HJWGM003147	74.24	7.00E-109	mjl:Mjls_4657	K00478	E1.14.11.-	--	--	--
HJWGM003151	43.33	9.00E-40	llk:LLKF_2312	K03273	gmhB	D-glycero-D-manno-heptose 1,7-bisphosphate phosphatase	3.1.3.-	Metabolism; Glycan biosynthesis and metabolism; Lipopolysaccharide biosynthesis [PATH:ko00540]
HJWGM003152	100	8.00E-144	mav:MAV_1119	K03271	gmhA	phosphoheptose isomerase	5.-.-.-	Metabolism; Glycan biosynthesis and metabolism; Lipopolysaccharide biosynthesis [PATH:ko00540]
HJWGM003153	100	0	mav:MAV_1118	K07031	K07031	--	--	Metabolism; Glycan biosynthesis and metabolism; Lipopolysaccharide biosynthesis [PATH:ko00540]
HJWGM003163	99.54	7.00E-155	mav:MAV_1104	K03790	rimJ	ribosomal-protein-alanine N-acetyltransferase	2.3.1.128	--
HJWGM003164	99.77	0	mav:MAV_1103	K03750	moeA	molybdopterin biosynthesis protein MoeA	--	--
HJWGM003165	99.66	0	mpa:MAP0924	K00963	UGP2, galU, galF	UTP--glucose-1-phosphate uridylyltransferase	2.7.7.9	Metabolism; Carbohydrate metabolism; Pentose and glucuronate interconversions [PATH:ko00040]Metabolism; Carbohydrate metabolism; Galactose metabolism [PATH:ko00052]Metabolism; Carbohydrate metabolism; Starch and sucrose metabolism [PATH:ko00500]Metabolism; Carbohydrate metabolism; Amino sugar and nucleotide sugar metabolism [PATH:ko00520]
HJWGM003166	100	3.00E-133	mav:MAV_1101	K01934	E6.3.3.2	5-formyltetrahydrofolate cyclo-ligase	6.3.3.2	Metabolism; Metabolism of cofactors and vitamins; One carbon pool by folate [PATH:ko00670]
HJWGM003169	100	5.00E-105	mav:MAV_1098	K03282	mscL	large conductance mechanosensitive channel	--	--
HJWGM003170	59.26	8.00E-48	cjk:jk1529	K01724	E4.2.1.96, PCBD, phhB	4a-hydroxytetrahydrobiopterin dehydratase	4.2.1.96	--
HJWGM003171	99.74	0	mav:MAV_1096	K08372	pepD	putative serine protease PepD	3.4.21.-	Environmental Information Processing; Signal transduction; Two-component system [PATH:ko02020]
HJWGM003172	99.41	0	mpa:MAP0917	K07653	mprB	two-component system, OmpR family, sensor histidine kinase MprB	2.7.13.3	Environmental Information Processing; Signal transduction; Two-component system [PATH:ko02020]
HJWGM003173	99.56	1.00E-159	mav:MAV_1094	K07669	mprA	two-component system, OmpR family, response regulator MprA	--	Environmental Information Processing; Signal transduction; Two-component system [PATH:ko02020]
HJWGM003174	100	4.00E-28	mpa:MAP0915	K02911	RP-L32, rpmF	large subunit ribosomal protein L32	--	Genetic Information Processing; Translation; Ribosome [PATH:ko03010]
HJWGM003176	99.21	0	mav:MAV_1091	K00249	E1.3.99.3, ACADM, acd	acyl-CoA dehydrogenase	1.3.99.3	Metabolism; Lipid metabolism; Fatty acid degradation [PATH:ko00071]Metabolism; Amino acid metabolism; Valine, leucine and isoleucine degradation [PATH:ko00280]Metabolism; Metabolism of other amino acids; beta-Alanine metabolism [PATH:ko00410]Metabolism; Carbohydrate metabolism; Propanoate metabolism [PATH:ko00640]Metabolism; Overview; Carbon metabolism [PATH:ko01200]Metabolism; Overview; Fatty ac…
HJWGM003177	51.86	0	mpc:Mar181_2379	K01969	E6.4.1.4B	3-methylcrotonyl-CoA carboxylase beta subunit	6.4.1.4	Metabolism; Amino acid metabolism; Valine, leucine and isoleucine degradation [PATH:ko00280]
HJWGM003178	99.37	0	mav:MAV_1089	K01965	PCCA, pccA	propionyl-CoA carboxylase alpha chain	6.4.1.3	Metabolism; Amino acid metabolism; Valine, leucine and isoleucine degradation [PATH:ko00280]Metabolism; Carbohydrate metabolism; Glyoxylate and dicarboxylate metabolism [PATH:ko00630]Metabolism; Carbohydrate metabolism; Propanoate metabolism [PATH:ko00640]
HJWGM003179	98.97	0	mpa:MAP0910c	K00257	E1.3.99.-	--	--	Metabolism; Metabolism of terpenoids and polyketides; Geraniol degradation [PATH:ko00281]
HJWGM003180	100	0	mpa:MAP0909c	K01692	E4.2.1.17, paaG	enoyl-CoA hydratase	4.2.1.17	Metabolism; Lipid metabolism; Fatty acid degradation [PATH:ko00071]Metabolism; Amino acid metabolism; Valine, leucine and isoleucine degradation [PATH:ko00280]Metabolism; Metabolism of terpenoids and polyketides; Geraniol degradation [PATH:ko00281]Metabolism; Amino acid metabolism; Lysine degradation [PATH:ko00310]Metabolism; Amino acid metabolism; Phenylalanine metabolism [PATH:ko00360]Metabolis…
HJWGM003182	76.16	7.00E-162	mkm:Mkms_1378	K06221	dkgA	2,5-diketo-D-gluconate reductase A	1.1.1.274	--
HJWGM003184	99.78	0	mpa:MAP0905	K03405	chlI, bchI	magnesium chelatase subunit I	6.6.1.1	Metabolism; Metabolism of cofactors and vitamins; Porphyrin and chlorophyll metabolism [PATH:ko00860]
HJWGM003186	99.44	0	mav:MAV_1081	K00602	purH	phosphoribosylaminoimidazolecarboxamide formyltransferase / IMP cyclohydrolase	2.1.2.3 3.5.4.10	Metabolism; Nucleotide metabolism; Purine metabolism [PATH:ko00230]Metabolism; Metabolism of cofactors and vitamins; One carbon pool by folate [PATH:ko00670]
HJWGM003187	99.04	5.00E-146	mav:MAV_1080	K11175	purN	phosphoribosylglycinamide formyltransferase 1	2.1.2.2	Metabolism; Nucleotide metabolism; Purine metabolism [PATH:ko00230]Metabolism; Metabolism of cofactors and vitamins; One carbon pool by folate [PATH:ko00670]
HJWGM003190	88.3	0	mbo:Mb0978c	K00540	E1.-.-.-	--	--	--
HJWGM003191	98.03	0	mpa:MAP0898	K00626	E2.3.1.9, atoB	acetyl-CoA C-acetyltransferase	2.3.1.9	Metabolism; Lipid metabolism; Fatty acid degradation [PATH:ko00071]Metabolism; Lipid metabolism; Synthesis and degradation of ketone bodies [PATH:ko00072]Metabolism; Amino acid metabolism; Valine, leucine and isoleucine degradation [PATH:ko00280]Metabolism; Amino acid metabolism; Lysine degradation [PATH:ko00310]Metabolism; Xenobiotics biodegradation and metabolism; Benzoate degradation [PATH:ko0…
HJWGM003192	99.67	0	mpa:MAP0897	K01902	sucD	succinyl-CoA synthetase alpha subunit	6.2.1.5	Metabolism; Carbohydrate metabolism; Citrate cycle (TCA cycle) [PATH:ko00020]Metabolism; Carbohydrate metabolism; Propanoate metabolism [PATH:ko00640]Metabolism; Carbohydrate metabolism; C5-Branched dibasic acid metabolism [PATH:ko00660]Metabolism; Energy metabolism; Carbon fixation pathways in prokaryotes [PATH:ko00720]Metabolism; Overview; Carbon metabolism [PATH:ko01200]
HJWGM003193	99.48	0	mav:MAV_1074	K01903	sucC	succinyl-CoA synthetase beta subunit	6.2.1.5	Metabolism; Carbohydrate metabolism; Citrate cycle (TCA cycle) [PATH:ko00020]Metabolism; Carbohydrate metabolism; Propanoate metabolism [PATH:ko00640]Metabolism; Carbohydrate metabolism; C5-Branched dibasic acid metabolism [PATH:ko00660]Metabolism; Energy metabolism; Carbon fixation pathways in prokaryotes [PATH:ko00720]Metabolism; Overview; Carbon metabolism [PATH:ko01200]
HJWGM003196	99.87	0	mav:MAV_1071	K03657	uvrD, pcrA	DNA helicase II / ATP-dependent DNA helicase PcrA	3.6.4.12	Genetic Information Processing; Replication and repair; Nucleotide excision repair [PATH:ko03420]Genetic Information Processing; Replication and repair; Mismatch repair [PATH:ko03430]
HJWGM003197	100	1.00E-57	mav:MAV_1069	K01850	E5.4.99.5	chorismate mutase	5.4.99.5	Metabolism; Amino acid metabolism; Phenylalanine, tyrosine and tryptophan biosynthesis [PATH:ko00400]Metabolism; Overview; Biosynthesis of amino acids [PATH:ko01230]
HJWGM003198	99.46	0	mav:MAV_1068	K01810	GPI, pgi	glucose-6-phosphate isomerase	5.3.1.9	Metabolism; Carbohydrate metabolism; Glycolysis / Gluconeogenesis [PATH:ko00010]Metabolism; Carbohydrate metabolism; Pentose phosphate pathway [PATH:ko00030]Metabolism; Carbohydrate metabolism; Starch and sucrose metabolism [PATH:ko00500]Metabolism; Carbohydrate metabolism; Amino sugar and nucleotide sugar metabolism [PATH:ko00520]Metabolism; Overview; Carbon metabolism [PATH:ko01200]
HJWGM003199	100	0	mav:MAV_1067	K00540	E1.-.-.-	--	--	--
HJWGM003200	99.65	0	mav:MAV_1066	K10563	mutM, fpg	formamidopyrimidine-DNA glycosylase	3.2.2.23 4.2.99.18	Genetic Information Processing; Replication and repair; Base excision repair [PATH:ko03410]
HJWGM003201	99.6	2.00E-180	mav:MAV_1065	K02228	E2.1.1.152, cobF	precorrin-6A synthase	2.1.1.152	Metabolism; Metabolism of cofactors and vitamins; Porphyrin and chlorophyll metabolism [PATH:ko00860]
HJWGM003203	64.84	5.00E-130	mbb:BCG_0997c	K00540	E1.-.-.-	--	--	--
HJWGM003205	99.64	0	mav:MAV_1061	K00540	E1.-.-.-	--	--	--
HJWGM003206	99.25	0	mav:MAV_1060	K01692	E4.2.1.17, paaG	enoyl-CoA hydratase	4.2.1.17	Metabolism; Lipid metabolism; Fatty acid degradation [PATH:ko00071]Metabolism; Amino acid metabolism; Valine, leucine and isoleucine degradation [PATH:ko00280]Metabolism; Metabolism of terpenoids and polyketides; Geraniol degradation [PATH:ko00281]Metabolism; Amino acid metabolism; Lysine degradation [PATH:ko00310]Metabolism; Amino acid metabolism; Phenylalanine metabolism [PATH:ko00360]Metabolis…
HJWGM003207	68.18	1.00E-66	mra:MRA_0807	K07486	K07486	transposase	--	--
HJWGM003209	99.84	0	mav:MAV_1057	K01828	E5.3.3.-	--	--	--
HJWGM003210	100	0	mav:MAV_1056	K01971	E6.5.1.1, lig	DNA ligase (ATP)	6.5.1.1	Genetic Information Processing; Replication and repair; Base excision repair [PATH:ko03410]Genetic Information Processing; Replication and repair; Nucleotide excision repair [PATH:ko03420]Genetic Information Processing; Replication and repair; Mismatch repair [PATH:ko03430]Genetic Information Processing; Replication and repair; Non-homologous end-joining [PATH:ko03450]
HJWGM003211	54.49	3.00E-171	gob:Gobs_1282	K00040	uxuB	fructuronate reductase	1.1.1.57	Metabolism; Carbohydrate metabolism; Pentose and glucuronate interconversions [PATH:ko00040]
HJWGM003213	99.79	0	mav:MAV_1052	K00045	E1.1.1.67, mtlK	mannitol 2-dehydrogenase	1.1.1.67	Metabolism; Carbohydrate metabolism; Fructose and mannose metabolism [PATH:ko00051]
HJWGM003214	100	0	mav:MAV_1051	K00847	E2.7.1.4, scrK	fructokinase	2.7.1.4	Metabolism; Carbohydrate metabolism; Fructose and mannose metabolism [PATH:ko00051]Metabolism; Carbohydrate metabolism; Starch and sucrose metabolism [PATH:ko00500]Metabolism; Carbohydrate metabolism; Amino sugar and nucleotide sugar metabolism [PATH:ko00520]
HJWGM003217	100	1.00E-125	mav:MAV_1050	K10979	ku	DNA end-binding protein Ku	--	Genetic Information Processing; Replication and repair; Non-homologous end-joining [PATH:ko03450]
HJWGM003218	99.34	0	mpa:MAP0874	K02038	pstA	phosphate transport system permease protein	--	Environmental Information Processing; Membrane transport; ABC transporters [PATH:ko02010]
HJWGM003219	99.7	0	mav:MAV_1048	K02037	pstC	phosphate transport system permease protein	--	Environmental Information Processing; Membrane transport; ABC transporters [PATH:ko02010]
HJWGM003220	100	0	mav:MAV_1047	K02040	pstS	phosphate transport system substrate-binding protein	--	Environmental Information Processing; Membrane transport; ABC transporters [PATH:ko02010]Environmental Information Processing; Signal transduction; Two-component system [PATH:ko02020]Human Diseases; Infectious diseases; Tuberculosis [PATH:ko05152]
HJWGM003221	100	0	mav:MAV_1046	K00076	hdhA	7-alpha-hydroxysteroid dehydrogenase	1.1.1.159	--
HJWGM003222	100	0	mav:MAV_1045	K00215	dapB	dihydrodipicolinate reductase	1.3.1.26	Metabolism; Amino acid metabolism; Lysine biosynthesis [PATH:ko00300]Metabolism; Overview; Biosynthesis of amino acids [PATH:ko01230]
HJWGM003223	99.75	0	mav:MAV_1044	K03322	mntH	manganese transport protein	--	--
HJWGM003236	99.75	0	mav:MAV_1031	K12952	ctpE	cation-transporting ATPase E	3.6.3.-	--
HJWGM003237	100	0	mav:MAV_1030	K01467	E3.5.2.6, ampC, penP	beta-lactamase	3.5.2.6	Human Diseases; Drug resistance; beta-Lactam resistance [PATH:ko01501]Environmental Information Processing; Signal transduction; Two-component system [PATH:ko02020]
HJWGM003238	43.89	7.00E-61	isc:IscW_ISCW005989	K13985	NAPEPLD	N-acyl-phosphatidylethanolamine-hydrolyzing phospholipase D	3.1.4.-	Organismal Systems; Nervous system; Retrograde endocannabinoid signaling [PATH:ko04723]
HJWGM003239	100	3.00E-176	mav:MAV_1028	K01692	E4.2.1.17, paaG	enoyl-CoA hydratase	4.2.1.17	Metabolism; Lipid metabolism; Fatty acid degradation [PATH:ko00071]Metabolism; Amino acid metabolism; Valine, leucine and isoleucine degradation [PATH:ko00280]Metabolism; Metabolism of terpenoids and polyketides; Geraniol degradation [PATH:ko00281]Metabolism; Amino acid metabolism; Lysine degradation [PATH:ko00310]Metabolism; Amino acid metabolism; Phenylalanine metabolism [PATH:ko00360]Metabolis…
HJWGM003240	100	0	mpa:MAP0839c	K01962	accA	acetyl-CoA carboxylase carboxyl transferase subunit alpha	6.4.1.2	Metabolism; Lipid metabolism; Fatty acid biosynthesis [PATH:ko00061]Metabolism; Metabolism of terpenoids and polyketides; Tetracycline biosynthesis [PATH:ko00253]Metabolism; Carbohydrate metabolism; Pyruvate metabolism [PATH:ko00620]Metabolism; Carbohydrate metabolism; Propanoate metabolism [PATH:ko00640]Metabolism; Energy metabolism; Carbon fixation pathways in prokaryotes [PATH:ko00720]Metaboli…
HJWGM003244	100	0	mav:MAV_1024	K00754	E2.4.1.-	--	--	Metabolism; Carbohydrate metabolism; Fructose and mannose metabolism [PATH:ko00051]
HJWGM003246	100	5.00E-155	mav:MAV_1022	K07671	prrA	two-component system, OmpR family, response regulator PrrA	--	Environmental Information Processing; Signal transduction; Two-component system [PATH:ko02020]
HJWGM003247	99.78	0	mav:MAV_1021	K07655	prrB	two-component system, OmpR family, sensor histidine kinase PrrB	2.7.13.3	Environmental Information Processing; Signal transduction; Two-component system [PATH:ko02020]
HJWGM003249	74.66	0	mbb:BCG_0949c	K00540	E1.-.-.-	--	--	--
HJWGM003250	99.77	0	mpa:MAP0829	K01647	CS, gltA	citrate synthase	2.3.3.1	Metabolism; Carbohydrate metabolism; Citrate cycle (TCA cycle) [PATH:ko00020]Metabolism; Carbohydrate metabolism; Glyoxylate and dicarboxylate metabolism [PATH:ko00630]Metabolism; Overview; Carbon metabolism [PATH:ko01200]Metabolism; Overview; 2-Oxocarboxylic acid metabolism [PATH:ko01210]Metabolism; Overview; Biosynthesis of amino acids [PATH:ko01230]
HJWGM003251	99.04	6.00E-151	mpa:MAP0828	K00275	pdxH, PNPO	pyridoxamine 5'-phosphate oxidase	1.4.3.5	Metabolism; Metabolism of cofactors and vitamins; Vitamin B6 metabolism [PATH:ko00750]
HJWGM003252	100	0	mav:MAV_1016	K01647	CS, gltA	citrate synthase	2.3.3.1	Metabolism; Carbohydrate metabolism; Citrate cycle (TCA cycle) [PATH:ko00020]Metabolism; Carbohydrate metabolism; Glyoxylate and dicarboxylate metabolism [PATH:ko00630]Metabolism; Overview; Carbon metabolism [PATH:ko01200]Metabolism; Overview; 2-Oxocarboxylic acid metabolism [PATH:ko01210]Metabolism; Overview; Biosynthesis of amino acids [PATH:ko01230]
HJWGM003253	100	4.00E-113	mav:MAV_1014	K04750	phnB	PhnB protein	--	--
HJWGM003254	99.63	0	mav:MAV_1015	K00528	E1.18.1.2, fpr	ferredoxin--NADP+ reductase	1.18.1.2	--
HJWGM003256	100	0	mav:MAV_1012	K00831	serC, PSAT1	phosphoserine aminotransferase	2.6.1.52	Metabolism; Amino acid metabolism; Glycine, serine and threonine metabolism [PATH:ko00260]Metabolism; Energy metabolism; Methane metabolism [PATH:ko00680]Metabolism; Metabolism of cofactors and vitamins; Vitamin B6 metabolism [PATH:ko00750]Metabolism; Overview; Carbon metabolism [PATH:ko01200]Metabolism; Overview; Biosynthesis of amino acids [PATH:ko01230]
HJWGM003259	100	0	mav:MAV_1009	K00599	E2.1.1.-	--	--	--
HJWGM003268	99.53	0	mpa:MAP0811	K00257	E1.3.99.-	--	--	Metabolism; Metabolism of terpenoids and polyketides; Geraniol degradation [PATH:ko00281]
HJWGM003269	100	2.00E-93	mpa:MAP0810	K03704	cspA	cold shock protein (beta-ribbon, CspA family)	--	--
HJWGM003271	80.49	0	mmi:MMAR_4663	K03639	MOCS1, moaA	molybdenum cofactor biosynthesis protein	--	Metabolism; Metabolism of cofactors and vitamins; Folate biosynthesis [PATH:ko00790]Genetic Information Processing; Folding, sorting and degradation; Sulfur relay system [PATH:ko04122]
HJWGM003272	40	4.00E-07	del:DelCs14_1400	K03636	moaD	molybdopterin synthase sulfur carrier subunit	--	Metabolism; Metabolism of cofactors and vitamins; Folate biosynthesis [PATH:ko00790]Genetic Information Processing; Folding, sorting and degradation; Sulfur relay system [PATH:ko04122]
HJWGM003274	97.87	1.00E-87	mpa:MAP0804	K03635	MOCS2, moaE	molybdopterin synthase catalytic subunit	2.-.-.-	Metabolism; Metabolism of cofactors and vitamins; Folate biosynthesis [PATH:ko00790]Genetic Information Processing; Folding, sorting and degradation; Sulfur relay system [PATH:ko04122]
HJWGM003275	71.88	9.00E-76	mmc:Mmcs_4481	K03638	moaB	molybdenum cofactor biosynthesis protein B	--	--
HJWGM003276	99.3	8.00E-95	mav:MAV_0993	K03637	moaC	molybdenum cofactor biosynthesis protein C	--	Metabolism; Metabolism of cofactors and vitamins; Folate biosynthesis [PATH:ko00790]Genetic Information Processing; Folding, sorting and degradation; Sulfur relay system [PATH:ko04122]
HJWGM003279	100	0	mav:MAV_0990	K10843	ERCC3, XPB	DNA excision repair protein ERCC-3	3.6.4.12	Genetic Information Processing; Transcription; Basal transcription factors [PATH:ko03022]Genetic Information Processing; Replication and repair; Nucleotide excision repair [PATH:ko03420]
HJWGM003289	100	0	mav:MAV_0981	K01782	fadJ	3-hydroxyacyl-CoA dehydrogenase / enoyl-CoA hydratase / 3-hydroxybutyryl-CoA epimerase	1.1.1.35 4.2.1.17 5.1.2.3	Metabolism; Lipid metabolism; Fatty acid degradation [PATH:ko00071]Metabolism; Amino acid metabolism; Valine, leucine and isoleucine degradation [PATH:ko00280]Metabolism; Metabolism of terpenoids and polyketides; Geraniol degradation [PATH:ko00281]Metabolism; Amino acid metabolism; Lysine degradation [PATH:ko00310]Metabolism; Amino acid metabolism; Tryptophan metabolism [PATH:ko00380]Metabolism; …
HJWGM003290	100	0	mav:MAV_0980	K00626	E2.3.1.9, atoB	acetyl-CoA C-acetyltransferase	2.3.1.9	Metabolism; Lipid metabolism; Fatty acid degradation [PATH:ko00071]Metabolism; Lipid metabolism; Synthesis and degradation of ketone bodies [PATH:ko00072]Metabolism; Amino acid metabolism; Valine, leucine and isoleucine degradation [PATH:ko00280]Metabolism; Amino acid metabolism; Lysine degradation [PATH:ko00310]Metabolism; Xenobiotics biodegradation and metabolism; Benzoate degradation [PATH:ko0…
HJWGM003291	99.75	0	mav:MAV_0979	K14267	dapC	N-succinyldiaminopimelate aminotransferase	2.6.1.17	Metabolism; Amino acid metabolism; Lysine biosynthesis [PATH:ko00300]Metabolism; Overview; Biosynthesis of amino acids [PATH:ko01230]
HJWGM003294	98.2	0	mav:MAV_0976	K01796	E5.1.99.4, AMACR, mcr	alpha-methylacyl-CoA racemase	5.1.99.4	Metabolism; Lipid metabolism; Primary bile acid biosynthesis [PATH:ko00120]Cellular Processes; Transport and catabolism; Peroxisome [PATH:ko04146]
HJWGM003297	99.64	0	mpa:MAP0783c	K04103	E4.1.1.74, ipdC	indolepyruvate decarboxylase	4.1.1.74	Metabolism; Amino acid metabolism; Tryptophan metabolism [PATH:ko00380]
HJWGM003298	98.36	9.00E-36	mav:MAV_0974	K02192	bfd	bacterioferritin-associated ferredoxin	--	--
HJWGM003299	97.6	4.00E-146	mav:MAV_0972	K01913	E6.2.1.-	--	--	Metabolism; Xenobiotics biodegradation and metabolism; Aminobenzoate degradation [PATH:ko00627]Metabolism; Metabolism of terpenoids and polyketides; Limonene and pinene degradation [PATH:ko00903]Metabolism; Xenobiotics biodegradation and metabolism; Caprolactam degradation [PATH:ko00930]Metabolism; Biosynthesis of other secondary metabolites; Tropane, piperidine and pyridine alkaloid biosynthesis…
HJWGM003300	99.58	0	mav:MAV_0971	K00666	K00666	fatty-acyl-CoA synthase	6.2.1.-	--
HJWGM003303	76.99	1.00E-123	mmc:Mmcs_3658	K01692	E4.2.1.17, paaG	enoyl-CoA hydratase	4.2.1.17	Metabolism; Lipid metabolism; Fatty acid degradation [PATH:ko00071]Metabolism; Amino acid metabolism; Valine, leucine and isoleucine degradation [PATH:ko00280]Metabolism; Metabolism of terpenoids and polyketides; Geraniol degradation [PATH:ko00281]Metabolism; Amino acid metabolism; Lysine degradation [PATH:ko00310]Metabolism; Amino acid metabolism; Phenylalanine metabolism [PATH:ko00360]Metabolis…
HJWGM003308	98.44	2.00E-133	mav:MAV_0962	K02164	norE	nitric oxide reductase NorE protein	--	--
HJWGM003316	99.65	0	mav:MAV_0953	K02067	ABC.X1.S	putative ABC transport system substrate-binding protein	--	Environmental Information Processing; Membrane transport; ABC transporters [PATH:ko02010]
HJWGM003317	45.54	1.00E-88	rer:RER_09640	K02067	ABC.X1.S	putative ABC transport system substrate-binding protein	--	Environmental Information Processing; Membrane transport; ABC transporters [PATH:ko02010]
HJWGM003319	40.74	2.00E-77	rer:RER_09620	K02067	ABC.X1.S	putative ABC transport system substrate-binding protein	--	Environmental Information Processing; Membrane transport; ABC transporters [PATH:ko02010]
HJWGM003320	70.41	2.00E-164	mmi:MMAR_4709	K02067	ABC.X1.S	putative ABC transport system substrate-binding protein	--	Environmental Information Processing; Membrane transport; ABC transporters [PATH:ko02010]
HJWGM003322	99.29	0	mav:MAV_0947	K02066	ABC.X1.P	putative ABC transport system permease protein	--	Environmental Information Processing; Membrane transport; ABC transporters [PATH:ko02010]
HJWGM003323	100	0	mav:MAV_0946	K02066	ABC.X1.P	putative ABC transport system permease protein	--	Environmental Information Processing; Membrane transport; ABC transporters [PATH:ko02010]
HJWGM003324	43.73	1.00E-107	fal:FRAAL3129	K01796	E5.1.99.4, AMACR, mcr	alpha-methylacyl-CoA racemase	5.1.99.4	Metabolism; Lipid metabolism; Primary bile acid biosynthesis [PATH:ko00120]Cellular Processes; Transport and catabolism; Peroxisome [PATH:ko04146]
HJWGM003325	100	0	mav:MAV_0944	K00155	E1.2.1.-	--	--	Metabolism; Metabolism of terpenoids and polyketides; Geraniol degradation [PATH:ko00281]Metabolism; Xenobiotics biodegradation and metabolism; Naphthalene degradation [PATH:ko00626]Metabolism; Metabolism of terpenoids and polyketides; Limonene and pinene degradation [PATH:ko00903]
HJWGM003326	84.12	3.00E-145	mmi:MMAR_4715	K07535	badH	2-hydroxycyclohexanecarboxyl-CoA dehydrogenase	1.1.1.-	Metabolism; Xenobiotics biodegradation and metabolism; Benzoate degradation [PATH:ko00362]Metabolism; Overview; Degradation of aromatic compounds [PATH:ko01220]
HJWGM003335	100	8.00E-82	mpa:MAP0745c	K01607	pcaC	4-carboxymuconolactone decarboxylase	4.1.1.44	Metabolism; Xenobiotics biodegradation and metabolism; Benzoate degradation [PATH:ko00362]Metabolism; Overview; Degradation of aromatic compounds [PATH:ko01220]
HJWGM003336	99.66	0	mav:MAV_0931	K00100	E1.1.1.-	--	--	Metabolism; Carbohydrate metabolism; Fructose and mannose metabolism [PATH:ko00051]Metabolism; Xenobiotics biodegradation and metabolism; Bisphenol degradation [PATH:ko00363]Metabolism; Lipid metabolism; Linoleic acid metabolism [PATH:ko00591]Metabolism; Xenobiotics biodegradation and metabolism; Chloroalkane and chloroalkene degradation [PATH:ko00625]Metabolism; Carbohydrate metabolism; Butanoat…
HJWGM003338	99.74	0	mpa:MAP0742c	K07045	K07045	--	--	--
HJWGM003343	40.98	3.00E-08	mav:MAV_1949	K05337	fer	ferredoxin	--	--
HJWGM003350	99.75	0	mav:MAV_0916	K00517	E1.14.-.-	--	--	Metabolism; Xenobiotics biodegradation and metabolism; Bisphenol degradation [PATH:ko00363]Metabolism; Xenobiotics biodegradation and metabolism; Polycyclic aromatic hydrocarbon degradation [PATH:ko00624]Metabolism; Xenobiotics biodegradation and metabolism; Aminobenzoate degradation [PATH:ko00627]Metabolism; Metabolism of terpenoids and polyketides; Limonene and pinene degradation [PATH:ko00903]…
HJWGM003351	98.48	3.00E-42	mav:MAV_0915	K05337	fer	ferredoxin	--	--
HJWGM003353	82.98	5.00E-21	mmi:MMAR_4736	K05337	fer	ferredoxin	--	--
HJWGM003357	99.74	0	mav:MAV_0909	K00632	E2.3.1.16, fadA	acetyl-CoA acyltransferase	2.3.1.16	Metabolism; Lipid metabolism; Fatty acid degradation [PATH:ko00071]Metabolism; Amino acid metabolism; Valine, leucine and isoleucine degradation [PATH:ko00280]Metabolism; Metabolism of terpenoids and polyketides; Geraniol degradation [PATH:ko00281]Metabolism; Xenobiotics biodegradation and metabolism; Benzoate degradation [PATH:ko00362]Metabolism; Lipid metabolism; alpha-Linolenic acid metabolism…
HJWGM003358	99.48	0	mpa:MAP0723	K00249	E1.3.99.3, ACADM, acd	acyl-CoA dehydrogenase	1.3.99.3	Metabolism; Lipid metabolism; Fatty acid degradation [PATH:ko00071]Metabolism; Amino acid metabolism; Valine, leucine and isoleucine degradation [PATH:ko00280]Metabolism; Metabolism of other amino acids; beta-Alanine metabolism [PATH:ko00410]Metabolism; Carbohydrate metabolism; Propanoate metabolism [PATH:ko00640]Metabolism; Overview; Carbon metabolism [PATH:ko01200]Metabolism; Overview; Fatty ac…
HJWGM003360	100	2.00E-129	mav:MAV_0906	K01607	pcaC	4-carboxymuconolactone decarboxylase	4.1.1.44	Metabolism; Xenobiotics biodegradation and metabolism; Benzoate degradation [PATH:ko00362]Metabolism; Overview; Degradation of aromatic compounds [PATH:ko01220]
HJWGM003368	40.69	1.00E-74	mav:MAV_1268	K00257	E1.3.99.-	--	--	Metabolism; Metabolism of terpenoids and polyketides; Geraniol degradation [PATH:ko00281]
HJWGM003370	100	0	mav:MAV_0896	K12466	E1.1.1.275	(+)-trans-carveol dehydrogenase	1.1.1.275	Metabolism; Metabolism of terpenoids and polyketides; Limonene and pinene degradation [PATH:ko00903]
HJWGM003371	78.99	4.00E-157	mbb:BCG_0903c	K00540	E1.-.-.-	--	--	--
HJWGM003372	41.22	9.00E-50	bao:BAMF_1663	K00059	fabG	3-oxoacyl-[acyl-carrier protein] reductase	1.1.1.100	Metabolism; Lipid metabolism; Fatty acid biosynthesis [PATH:ko00061]Metabolism; Metabolism of cofactors and vitamins; Biotin metabolism [PATH:ko00780]Metabolism; Lipid metabolism; Biosynthesis of unsaturated fatty acids [PATH:ko01040]Metabolism; Overview; Fatty acid metabolism [PATH:ko01212]
HJWGM003374	99.47	0	mav:MAV_0892	K01423	E3.4.-.-	--	--	Metabolism; Amino acid metabolism; Lysine degradation [PATH:ko00310]Metabolism; Metabolism of cofactors and vitamins; Biotin metabolism [PATH:ko00780]
HJWGM003375	99.52	0	mav:MAV_0891	K01423	E3.4.-.-	--	--	Metabolism; Amino acid metabolism; Lysine degradation [PATH:ko00310]Metabolism; Metabolism of cofactors and vitamins; Biotin metabolism [PATH:ko00780]
HJWGM003377	72.2	0	mav:MAV_2968	K00517	E1.14.-.-	--	--	Metabolism; Xenobiotics biodegradation and metabolism; Bisphenol degradation [PATH:ko00363]Metabolism; Xenobiotics biodegradation and metabolism; Polycyclic aromatic hydrocarbon degradation [PATH:ko00624]Metabolism; Xenobiotics biodegradation and metabolism; Aminobenzoate degradation [PATH:ko00627]Metabolism; Metabolism of terpenoids and polyketides; Limonene and pinene degradation [PATH:ko00903]…
HJWGM003380	41.6	6.00E-56	tpr:Tpau_3804	K00038	E1.1.1.53	3alpha(or 20beta)-hydroxysteroid dehydrogenase	1.1.1.53	Metabolism; Lipid metabolism; Steroid hormone biosynthesis [PATH:ko00140]
HJWGM003381	70.25	0	mbb:BCG_0898c	K00540	E1.-.-.-	--	--	--
HJWGM003384	98.91	0	mpa:MAP0698	K00037	E1.1.1.50	3-alpha-hydroxysteroid dehydrogenase	1.1.1.50	Metabolism; Lipid metabolism; Primary bile acid biosynthesis [PATH:ko00120]Metabolism; Lipid metabolism; Steroid hormone biosynthesis [PATH:ko00140]
HJWGM003386	46.11	7.00E-164	rha:RHA1_ro02483	K05898	E1.3.99.4	3-oxosteroid 1-dehydrogenase	1.3.99.4	Metabolism; Xenobiotics biodegradation and metabolism; Steroid degradation [PATH:ko00984]
HJWGM003387	99.02	0	mpa:MAP0695	K05713	mhpB	2,3-dihydroxyphenylpropionate 1,2-dioxygenase	1.13.11.16	Metabolism; Amino acid metabolism; Phenylalanine metabolism [PATH:ko00360]Metabolism; Overview; Degradation of aromatic compounds [PATH:ko01220]
HJWGM003388	99.66	0	mpa:MAP0694	K05712	mhpA	3-(3-hydroxy-phenyl)propionate hydroxylase	1.14.13.-	Metabolism; Amino acid metabolism; Phenylalanine metabolism [PATH:ko00360]Metabolism; Overview; Degradation of aromatic compounds [PATH:ko01220]
HJWGM003389	99.65	0	mav:MAV_0877	K05714	mhpC	2-hydroxy-6-ketonona-2,4-dienedioic acid hydrolase	3.7.1.-	Metabolism; Amino acid metabolism; Phenylalanine metabolism [PATH:ko00360]Metabolism; Overview; Degradation of aromatic compounds [PATH:ko01220]
HJWGM003392	99.23	0	mav:MAV_0874	K02480	K02480	two-component system, NarL family, sensor kinase	2.7.13.3	--
HJWGM003393	100	2.00E-151	mpa:MAP0689c	K07684	narL	two-component system, NarL family, nitrate/nitrite response regulator NarL	--	Environmental Information Processing; Signal transduction; Two-component system [PATH:ko02020]
HJWGM003394	99.33	0	mav:MAV_0873	K00161	PDHA, pdhA	pyruvate dehydrogenase E1 component subunit alpha	1.2.4.1	Metabolism; Carbohydrate metabolism; Glycolysis / Gluconeogenesis [PATH:ko00010]Metabolism; Carbohydrate metabolism; Citrate cycle (TCA cycle) [PATH:ko00020]Metabolism; Carbohydrate metabolism; Pyruvate metabolism [PATH:ko00620]Metabolism; Overview; Carbon metabolism [PATH:ko01200]Environmental Information Processing; Signal transduction; HIF-1 signaling pathway [PATH:ko04066]Human Diseases; Canc…
HJWGM003395	99.66	0	mav:MAV_0871	K07588	argK	LAO/AO transport system kinase	2.7.-.-	--
HJWGM003396	89.71	0	mmi:MMAR_4788	K00626	E2.3.1.9, atoB	acetyl-CoA C-acetyltransferase	2.3.1.9	Metabolism; Lipid metabolism; Fatty acid degradation [PATH:ko00071]Metabolism; Lipid metabolism; Synthesis and degradation of ketone bodies [PATH:ko00072]Metabolism; Amino acid metabolism; Valine, leucine and isoleucine degradation [PATH:ko00280]Metabolism; Amino acid metabolism; Lysine degradation [PATH:ko00310]Metabolism; Xenobiotics biodegradation and metabolism; Benzoate degradation [PATH:ko0…
HJWGM003397	98.84	3.00E-126	mav:MAV_0869	K13727	padC	phenolic acid decarboxylase	4.1.1.-	--
HJWGM003398	99.65	0	mpa:MAP0684c	K01259	pip	proline iminopeptidase	3.4.11.5	Metabolism; Amino acid metabolism; Arginine and proline metabolism [PATH:ko00330]
HJWGM003399	99.61	0	mpa:MAP0683	K01692	E4.2.1.17, paaG	enoyl-CoA hydratase	4.2.1.17	Metabolism; Lipid metabolism; Fatty acid degradation [PATH:ko00071]Metabolism; Amino acid metabolism; Valine, leucine and isoleucine degradation [PATH:ko00280]Metabolism; Metabolism of terpenoids and polyketides; Geraniol degradation [PATH:ko00281]Metabolism; Amino acid metabolism; Lysine degradation [PATH:ko00310]Metabolism; Amino acid metabolism; Phenylalanine metabolism [PATH:ko00360]Metabolis…
HJWGM003401	42.31	8.00E-76	nfa:nfa4840	K00257	E1.3.99.-	--	--	Metabolism; Metabolism of terpenoids and polyketides; Geraniol degradation [PATH:ko00281]
HJWGM003407	52.62	5.00E-116	reh:H16_B1840	K01797	E5.1.99.-	--	--	--
HJWGM003409	99.32	2.00E-97	mav:MAV_0857	K01849	E5.4.99.2B, mcmA2	methylmalonyl-CoA mutase, C-terminal domain	5.4.99.2	Metabolism; Amino acid metabolism; Valine, leucine and isoleucine degradation [PATH:ko00280]Metabolism; Carbohydrate metabolism; Propanoate metabolism [PATH:ko00640]Metabolism; Energy metabolism; Carbon fixation pathways in prokaryotes [PATH:ko00720]Metabolism; Overview; Carbon metabolism [PATH:ko01200]
HJWGM003410	99.81	0	mav:MAV_0856	K01848	E5.4.99.2A, mcmA1	methylmalonyl-CoA mutase, N-terminal domain	5.4.99.2	Metabolism; Amino acid metabolism; Valine, leucine and isoleucine degradation [PATH:ko00280]Metabolism; Carbohydrate metabolism; Propanoate metabolism [PATH:ko00640]Metabolism; Energy metabolism; Carbon fixation pathways in prokaryotes [PATH:ko00720]Metabolism; Overview; Carbon metabolism [PATH:ko01200]
HJWGM003411	61.76	3.00E-111	kse:Ksed_25480	K13775	atuG	citronellol/citronellal dehydrogenase	--	Metabolism; Metabolism of terpenoids and polyketides; Geraniol degradation [PATH:ko00281]
HJWGM003412	43.53	7.00E-74	afm:AFUA_4G03321	K00599	E2.1.1.-	--	--	--
HJWGM003413	100	4.00E-171	mav:MAV_0853	K08641	vanX	D-alanyl-D-alanine dipeptidase	3.4.13.22	Human Diseases; Drug resistance; Vancomycin resistance [PATH:ko01502]Environmental Information Processing; Signal transduction; Two-component system [PATH:ko02020]
HJWGM003414	100	2.00E-39	mav:MAV_0852	K03704	cspA	cold shock protein (beta-ribbon, CspA family)	--	--
HJWGM003417	61.29	9.00E-13	fri:FraEuI1c_1463	K05337	fer	ferredoxin	--	--
HJWGM003419	82.08	2.00E-168	mjl:Mjls_3768	K12466	E1.1.1.275	(+)-trans-carveol dehydrogenase	1.1.1.275	Metabolism; Metabolism of terpenoids and polyketides; Limonene and pinene degradation [PATH:ko00903]
HJWGM003433	66.18	0	sna:Snas_1594	K07445	K07445	putative DNA methylase	--	--
HJWGM003434	74.62	0	nfa:nfa44420	K06922	K06922	--	--	--
HJWGM003439	81.47	3.00E-153	mmi:MMAR_4842	K03710	K03710	GntR family transcriptional regulator	--	--
HJWGM003441	82.83	8.00E-115	mul:MUL_0527	K03466	ftsK, spoIIIE	DNA segregation ATPase FtsK/SpoIIIE, S-DNA-T family	--	--
HJWGM003446	97.59	2.00E-120	mav:MAV_0777	K01506	E3.5.-.-	--	--	--
HJWGM003447	89.11	2.00E-60	mbb:BCG_0880c	K03892	arsR	ArsR family transcriptional regulator	--	--
HJWGM003451	100	0	mav:MAV_0772	K03921	DESA1	acyl-[acyl-carrier-protein] desaturase	1.14.19.2	Metabolism; Lipid metabolism; Fatty acid biosynthesis [PATH:ko00061]Metabolism; Lipid metabolism; Biosynthesis of unsaturated fatty acids [PATH:ko01040]Metabolism; Overview; Fatty acid metabolism [PATH:ko01212]
HJWGM003452	40.19	4.00E-73	toc:Toce_2083	K05540	dusB	tRNA-dihydrouridine synthase B	1.-.-.-	--
HJWGM003454	100	1.00E-158	mav:MAV_0768	K02039	phoU	phosphate transport system protein	--	--
HJWGM003455	99.61	0	mav:MAV_0767	K02036	pstB	phosphate transport system ATP-binding protein	3.6.3.27	Environmental Information Processing; Membrane transport; ABC transporters [PATH:ko02010]
HJWGM003456	99.67	0	mpa:MAP0653	K02038	pstA	phosphate transport system permease protein	--	Environmental Information Processing; Membrane transport; ABC transporters [PATH:ko02010]
HJWGM003457	99.4	0	mpa:MAP0652	K02037	pstC	phosphate transport system permease protein	--	Environmental Information Processing; Membrane transport; ABC transporters [PATH:ko02010]
HJWGM003458	95.99	0	mpa:MAP0651	K02040	pstS	phosphate transport system substrate-binding protein	--	Environmental Information Processing; Membrane transport; ABC transporters [PATH:ko02010]Environmental Information Processing; Signal transduction; Two-component system [PATH:ko02020]Human Diseases; Infectious diseases; Tuberculosis [PATH:ko05152]
HJWGM003462	99.28	1.00E-93	mav:MAV_0758	K00540	E1.-.-.-	--	--	--
HJWGM003464	100	0	mav:MAV_0756	K01011	TST, MPST, sseA	thiosulfate/3-mercaptopyruvate sulfurtransferase	2.8.1.1 2.8.1.2	Metabolism; Amino acid metabolism; Cysteine and methionine metabolism [PATH:ko00270]Metabolism; Energy metabolism; Sulfur metabolism [PATH:ko00920]Genetic Information Processing; Folding, sorting and degradation; Sulfur relay system [PATH:ko04122]
HJWGM003468	99.31	0	mav:MAV_0751	K02619	pabC	4-amino-4-deoxychorismate lyase	4.1.3.38	Metabolism; Metabolism of cofactors and vitamins; Folate biosynthesis [PATH:ko00790]
HJWGM003469	99.45	0	mav:MAV_0750	K06980	K06980	--	--	--
HJWGM003471	99.73	0	mav:MAV_0748	K01933	purM	phosphoribosylformylglycinamidine cyclo-ligase	6.3.3.1	Metabolism; Nucleotide metabolism; Purine metabolism [PATH:ko00230]
HJWGM003472	99.8	0	mav:MAV_0747	K00764	E2.4.2.14, purF	amidophosphoribosyltransferase	2.4.2.14	Metabolism; Nucleotide metabolism; Purine metabolism [PATH:ko00230]Metabolism; Amino acid metabolism; Alanine, aspartate and glutamate metabolism [PATH:ko00250]
HJWGM003474	96.3	4.00E-116	mav:MAV_0745	K07052	K07052	--	--	--
HJWGM003475	99.48	0	mpa:MAP0635	K01952	E6.3.5.3, purL	phosphoribosylformylglycinamidine synthase	6.3.5.3	Metabolism; Nucleotide metabolism; Purine metabolism [PATH:ko00230]
HJWGM003478	99.77	0	mav:MAV_0742	K01269	E3.4.11.-	aminopeptidase	3.4.11.-	--
HJWGM003479	99.1	0	mpa:MAP0631c	K07223	K07223	putative iron-dependent peroxidase	--	--
HJWGM003483	99.63	0	mav:MAV_0738	K03710	K03710	GntR family transcriptional regulator	--	--
HJWGM003485	99.55	1.00E-159	mav:MAV_0736	K01952	E6.3.5.3, purL	phosphoribosylformylglycinamidine synthase	6.3.5.3	Metabolism; Nucleotide metabolism; Purine metabolism [PATH:ko00230]
HJWGM003486	98.73	9.00E-50	mav:MAV_0735	K01952	E6.3.5.3, purL	phosphoribosylformylglycinamidine synthase	6.3.5.3	Metabolism; Nucleotide metabolism; Purine metabolism [PATH:ko00230]
HJWGM003489	99.46	0	mav:MAV_0732	K07077	K07077	--	--	--
HJWGM003490	99.57	7.00E-163	mpa:MAP0620	K06986	K06986	--	--	--
HJWGM003495	99.31	0	mav:MAV_0727	K01354	ptrB	oligopeptidase B	3.4.21.83	Human Diseases; Infectious diseases; Chagas disease (American trypanosomiasis) [PATH:ko05142]Human Diseases; Infectious diseases; African trypanosomiasis [PATH:ko05143]
HJWGM003496	100	0	mav:MAV_0725	K01923	purC	phosphoribosylaminoimidazole-succinocarboxamide synthase	6.3.2.6	Metabolism; Nucleotide metabolism; Purine metabolism [PATH:ko00230]
HJWGM003498	99.76	0	mav:MAV_0723	K00517	E1.14.-.-	--	--	Metabolism; Xenobiotics biodegradation and metabolism; Bisphenol degradation [PATH:ko00363]Metabolism; Xenobiotics biodegradation and metabolism; Polycyclic aromatic hydrocarbon degradation [PATH:ko00624]Metabolism; Xenobiotics biodegradation and metabolism; Aminobenzoate degradation [PATH:ko00627]Metabolism; Metabolism of terpenoids and polyketides; Limonene and pinene degradation [PATH:ko00903]…
HJWGM003499	99.79	0	mav:MAV_0722	K01756	E4.3.2.2, purB	adenylosuccinate lyase	4.3.2.2	Metabolism; Nucleotide metabolism; Purine metabolism [PATH:ko00230]Metabolism; Amino acid metabolism; Alanine, aspartate and glutamate metabolism [PATH:ko00250]
HJWGM003503	99.72	0	mpa:MAP3236	K03781	katE, CAT	catalase	1.11.1.6	Metabolism; Amino acid metabolism; Tryptophan metabolism [PATH:ko00380]Metabolism; Carbohydrate metabolism; Glyoxylate and dicarboxylate metabolism [PATH:ko00630]Environmental Information Processing; Signal transduction; FoxO signaling pathway [PATH:ko04068]Cellular Processes; Transport and catabolism; Peroxisome [PATH:ko04146]Human Diseases; Neurodegenerative diseases; Amyotrophic lateral sclero…
HJWGM003508	99.21	0	mav:MAV_4076	K06896	K06896	--	--	Metabolism; Carbohydrate metabolism; Starch and sucrose metabolism [PATH:ko00500]
HJWGM003513	67.06	1.00E-152	mjl:Mjls_1308	K03168	topA	DNA topoisomerase I	5.99.1.2	--
HJWGM003515	57.44	5.00E-148	rha:RHA1_ro02114	K00754	E2.4.1.-	--	--	Metabolism; Carbohydrate metabolism; Fructose and mannose metabolism [PATH:ko00051]
HJWGM003516	40.14	8.00E-50	bpd:BURPS668_A3162	K00754	E2.4.1.-	--	--	Metabolism; Carbohydrate metabolism; Fructose and mannose metabolism [PATH:ko00051]
HJWGM003517	99.17	0	mav:MAV_4084	K01710	E4.2.1.46, rfbB, rffG	dTDP-glucose 4,6-dehydratase	4.2.1.46	Metabolism; Biosynthesis of other secondary metabolites; Streptomycin biosynthesis [PATH:ko00521]Metabolism; Metabolism of terpenoids and polyketides; Polyketide sugar unit biosynthesis [PATH:ko00523]Metabolism; Metabolism of terpenoids and polyketides; Biosynthesis of vancomycin group antibiotics [PATH:ko01055]
HJWGM003518	99.63	0	mav:MAV_4085	K00612	E2.1.3.-	carbamoyltransferase	2.1.3.-	--
HJWGM003521	98.94	2.00E-132	mav:MAV_4088	K03271	gmhA	phosphoheptose isomerase	5.-.-.-	Metabolism; Glycan biosynthesis and metabolism; Lipopolysaccharide biosynthesis [PATH:ko00540]
HJWGM003525	99.31	0	mav:MAV_4092	K00012	UGDH, ugd	UDPglucose 6-dehydrogenase	1.1.1.22	Metabolism; Carbohydrate metabolism; Pentose and glucuronate interconversions [PATH:ko00040]Metabolism; Carbohydrate metabolism; Ascorbate and aldarate metabolism [PATH:ko00053]Metabolism; Carbohydrate metabolism; Starch and sucrose metabolism [PATH:ko00500]Metabolism; Carbohydrate metabolism; Amino sugar and nucleotide sugar metabolism [PATH:ko00520]
HJWGM003526	99.33	0	mav:MAV_4093	K00156	poxB	pyruvate dehydrogenase (quinone)	1.2.5.1	Metabolism; Carbohydrate metabolism; Pyruvate metabolism [PATH:ko00620]
HJWGM003527	98.64	7.00E-160	mpa:MAP3256c	K02334	dpo	DNA polymerase bacteriophage-type	2.7.7.7	--
HJWGM003533	99.72	0	mpa:MAP3262c	K02438	glgX	glycogen operon protein GlgX	3.2.1.-	Metabolism; Carbohydrate metabolism; Starch and sucrose metabolism [PATH:ko00500]
HJWGM003534	99.75	0	mav:MAV_4101	K00121	frmA, ADH5, adhC	S-(hydroxymethyl)glutathione dehydrogenase / alcohol dehydrogenase	1.1.1.284 1.1.1.1	Metabolism; Carbohydrate metabolism; Glycolysis / Gluconeogenesis [PATH:ko00010]Metabolism; Lipid metabolism; Fatty acid degradation [PATH:ko00071]Metabolism; Amino acid metabolism; Tyrosine metabolism [PATH:ko00350]Metabolism; Xenobiotics biodegradation and metabolism; Chloroalkane and chloroalkene degradation [PATH:ko00625]Metabolism; Xenobiotics biodegradation and metabolism; Naphthalene degra…
HJWGM003538	98.84	0	mav:MAV_4103	K03885	ndh	NADH dehydrogenase	1.6.99.3	Metabolism; Energy metabolism; Oxidative phosphorylation [PATH:ko00190]
HJWGM003540	59.76	5.00E-26	nda:Ndas_4888	K13640	hspR	MerR family transcriptional regulator, heat shock protein HspR	--	--
HJWGM003541	99.32	3.00E-101	mpa:MAP3268	K13993	HSP20	HSP20 family protein	--	Genetic Information Processing; Folding, sorting and degradation; Protein processing in endoplasmic reticulum [PATH:ko04141]
HJWGM003543	43.77	1.00E-128	mmc:Mmcs_1077	K00936	E2.7.3.-	--	--	--
HJWGM003544	100	5.00E-159	mav:MAV_4109	K02479	K02479	two-component system, NarL family, response regulator	--	--
HJWGM003545	99.28	3.00E-96	mav:MAV_4110	K07005	K07005	--	--	--
HJWGM003550	40.72	7.00E-37	fra:Francci3_0765	K02479	K02479	two-component system, NarL family, response regulator	--	--
HJWGM003556	79.94	2.00E-178	mbb:BCG_2793c	K00540	E1.-.-.-	--	--	--
HJWGM003557	41.06	2.00E-46	bur:Bcep18194_B1142	K01561	E3.8.1.3	haloacetate dehalogenase	3.8.1.3	Metabolism; Xenobiotics biodegradation and metabolism; Chlorocyclohexane and chlorobenzene degradation [PATH:ko00361]Metabolism; Xenobiotics biodegradation and metabolism; Chloroalkane and chloroalkene degradation [PATH:ko00625]
HJWGM003558	100	0	mav:MAV_4121	K07044	K07044	--	--	--
HJWGM003561	75.43	6.00E-150	mav:MAV_1153	K00100	E1.1.1.-	--	--	Metabolism; Carbohydrate metabolism; Fructose and mannose metabolism [PATH:ko00051]Metabolism; Xenobiotics biodegradation and metabolism; Bisphenol degradation [PATH:ko00363]Metabolism; Lipid metabolism; Linoleic acid metabolism [PATH:ko00591]Metabolism; Xenobiotics biodegradation and metabolism; Chloroalkane and chloroalkene degradation [PATH:ko00625]Metabolism; Carbohydrate metabolism; Butanoat…
HJWGM003566	98.75	2.00E-114	mav:MAV_4129	K00432	E1.11.1.9	glutathione peroxidase	1.11.1.9	Metabolism; Metabolism of other amino acids; Glutathione metabolism [PATH:ko00480]Metabolism; Lipid metabolism; Arachidonic acid metabolism [PATH:ko00590]Organismal Systems; Endocrine system; Thyroid hormone synthesis [PATH:ko04918]
HJWGM003572	99.7	0	mav:MAV_4137	K09118	K09118	hypothetical protein	--	--
HJWGM003573	99.71	0	mpa:MAP3292c	K07177	K07177	PDZ domain-containing protein	--	--
HJWGM003578	99.29	0	mav:MAV_4143	K03657	uvrD, pcrA	DNA helicase II / ATP-dependent DNA helicase PcrA	3.6.4.12	Genetic Information Processing; Replication and repair; Nucleotide excision repair [PATH:ko03420]Genetic Information Processing; Replication and repair; Mismatch repair [PATH:ko03430]
HJWGM003580	100	0	mpa:MAP3299c	K03426	E3.6.1.22, NUDT12, nudC	NAD+ diphosphatase	3.6.1.22	Metabolism; Metabolism of cofactors and vitamins; Nicotinate and nicotinamide metabolism [PATH:ko00760]Cellular Processes; Transport and catabolism; Peroxisome [PATH:ko04146]
HJWGM003581	99.69	0	mpa:MAP3299c	K03426	E3.6.1.22, NUDT12, nudC	NAD+ diphosphatase	3.6.1.22	Metabolism; Metabolism of cofactors and vitamins; Nicotinate and nicotinamide metabolism [PATH:ko00760]Cellular Processes; Transport and catabolism; Peroxisome [PATH:ko04146]
HJWGM003582	98.72	0	mpa:MAP3300c	K03657	uvrD, pcrA	DNA helicase II / ATP-dependent DNA helicase PcrA	3.6.4.12	Genetic Information Processing; Replication and repair; Nucleotide excision repair [PATH:ko03420]Genetic Information Processing; Replication and repair; Mismatch repair [PATH:ko03430]
HJWGM003583	98.56	0	mav:MAV_4148	K01529	E3.6.1.-	--	--	--
HJWGM003585	66.52	2.00E-103	mbb:BCG_3229	K01175	E3.1.-.-	--	--	--
HJWGM003586	98	9.00E-64	mav:MAV_4152	K00567	E2.1.1.63, MGMT, ogt	methylated-DNA-[protein]-cysteine S-methyltransferase	2.1.1.63	--
HJWGM003588	79.6	0	mlb:MLBr_00817	K11996	MOCS3, UBA4, moeB	adenylyltransferase and sulfurtransferase	--	Genetic Information Processing; Folding, sorting and degradation; Sulfur relay system [PATH:ko04122]
HJWGM003594	45.31	7.00E-108	tnr:Thena_1537	K05592	deaD	ATP-dependent RNA helicase DeaD	3.6.4.13	Genetic Information Processing; Folding, sorting and degradation; RNA degradation [PATH:ko03018]
HJWGM003596	100	0	mav:MAV_4161	K03496	parA, soj	chromosome partitioning protein	--	--
HJWGM003597	99.48	1.00E-138	mav:MAV_4162	K01834	PGAM, gpm	phosphoglycerate mutase	5.4.2.1	Metabolism; Carbohydrate metabolism; Glycolysis / Gluconeogenesis [PATH:ko00010]Metabolism; Amino acid metabolism; Glycine, serine and threonine metabolism [PATH:ko00260]Metabolism; Energy metabolism; Methane metabolism [PATH:ko00680]Metabolism; Overview; Carbon metabolism [PATH:ko01200]Metabolism; Overview; Biosynthesis of amino acids [PATH:ko01230]Human Diseases; Cancers; Central carbon metabol…
HJWGM003598	98.63	0	mav:MAV_4163	K02361	entC	isochorismate synthase	5.4.4.2	Metabolism; Metabolism of cofactors and vitamins; Ubiquinone and other terpenoid-quinone biosynthesis [PATH:ko00130]Metabolism; Metabolism of terpenoids and polyketides; Biosynthesis of siderophore group nonribosomal peptides [PATH:ko01053]
HJWGM003599	98.75	2.00E-112	mav:MAV_4165	K00680	E2.3.1.-	--	--	Metabolism; Amino acid metabolism; Tyrosine metabolism [PATH:ko00350]Metabolism; Xenobiotics biodegradation and metabolism; Benzoate degradation [PATH:ko00362]Metabolism; Xenobiotics biodegradation and metabolism; Aminobenzoate degradation [PATH:ko00627]Metabolism; Xenobiotics biodegradation and metabolism; Ethylbenzene degradation [PATH:ko00642]Metabolism; Metabolism of terpenoids and polyketide…
HJWGM003601	99.38	0	mav:MAV_4166	K07029	K07029	--	--	--
HJWGM003603	99.6	0	mav:MAV_4168	K00936	E2.7.3.-	--	--	--
HJWGM003604	62.86	2.00E-22	fal:FRAAL6005	K02160	accB, bccP	acetyl-CoA carboxylase biotin carboxyl carrier protein	--	Metabolism; Lipid metabolism; Fatty acid biosynthesis [PATH:ko00061]Metabolism; Metabolism of terpenoids and polyketides; Tetracycline biosynthesis [PATH:ko00253]Metabolism; Carbohydrate metabolism; Pyruvate metabolism [PATH:ko00620]Metabolism; Carbohydrate metabolism; Propanoate metabolism [PATH:ko00640]Metabolism; Energy metabolism; Carbon fixation pathways in prokaryotes [PATH:ko00720]Metaboli…
HJWGM003606	96.02	1.00E-156	mpa:MAP3324c	K03088	SIG3.2, rpoE	RNA polymerase sigma-70 factor, ECF subfamily	--	--
HJWGM003607	91.49	0	mmi:MMAR_1333	K13775	atuG	citronellol/citronellal dehydrogenase	--	Metabolism; Metabolism of terpenoids and polyketides; Geraniol degradation [PATH:ko00281]
HJWGM003610	98.8	1.00E-179	mav:MAV_4175	K00059	fabG	3-oxoacyl-[acyl-carrier protein] reductase	1.1.1.100	Metabolism; Lipid metabolism; Fatty acid biosynthesis [PATH:ko00061]Metabolism; Metabolism of cofactors and vitamins; Biotin metabolism [PATH:ko00780]Metabolism; Lipid metabolism; Biosynthesis of unsaturated fatty acids [PATH:ko01040]Metabolism; Overview; Fatty acid metabolism [PATH:ko01212]
HJWGM003612	97.66	3.00E-166	mav:MAV_4177	K00540	E1.-.-.-	--	--	--
HJWGM003615	60.33	6.00E-62	mlb:MLBr_00678	K07486	K07486	transposase	--	--
HJWGM003618	98.82	0	mpa:MAP3334	K00800	aroA	3-phosphoshikimate 1-carboxyvinyltransferase	2.5.1.19	Metabolism; Amino acid metabolism; Phenylalanine, tyrosine and tryptophan biosynthesis [PATH:ko00400]Metabolism; Overview; Biosynthesis of amino acids [PATH:ko01230]
HJWGM003619	99.7	0	mav:MAV_4184	K06949	rsgA, engC	ribosome biogenesis GTPase	3.6.1.-	--
HJWGM003621	99.49	0	mav:MAV_4185	K00632	E2.3.1.16, fadA	acetyl-CoA acyltransferase	2.3.1.16	Metabolism; Lipid metabolism; Fatty acid degradation [PATH:ko00071]Metabolism; Amino acid metabolism; Valine, leucine and isoleucine degradation [PATH:ko00280]Metabolism; Metabolism of terpenoids and polyketides; Geraniol degradation [PATH:ko00281]Metabolism; Xenobiotics biodegradation and metabolism; Benzoate degradation [PATH:ko00362]Metabolism; Lipid metabolism; alpha-Linolenic acid metabolism…
HJWGM003629	99.77	0	mav:MAV_4192	K00508	E1.14.19.3	linoleoyl-CoA desaturase	1.14.19.3	Metabolism; Lipid metabolism; Linoleic acid metabolism [PATH:ko00591]
HJWGM003630	83.16	0	mbb:BCG_3353c	K00540	E1.-.-.-	--	--	--
HJWGM003632	59.84	8.00E-104	gbe:GbCGDNIH1_1622	K00937	ppk	polyphosphate kinase	2.7.4.1	Metabolism; Energy metabolism; Oxidative phosphorylation [PATH:ko00190]Genetic Information Processing; Folding, sorting and degradation; RNA degradation [PATH:ko03018]
HJWGM003633	76.28	0	mjl:Mjls_1389	K00635	E2.3.1.20	diacylglycerol O-acyltransferase	2.3.1.20	Metabolism; Lipid metabolism; Glycerolipid metabolism [PATH:ko00561]
HJWGM003635	99.74	0	mav:MAV_4198	K03455	TC.KEF	monovalent cation:H+ antiporter-2, CPA2 family	--	--
HJWGM003636	100	1.00E-109	mav:MAV_4199	K07228	K07228	TrkA domain protein	--	--
HJWGM003640	99.47	0	mpa:MAP3354c	K03070	secA	preprotein translocase subunit SecA	--	Genetic Information Processing; Folding, sorting and degradation; Protein export [PATH:ko03060]Environmental Information Processing; Membrane transport; Bacterial secretion system [PATH:ko03070]
HJWGM003644	100	0	mav:MAV_4208	K07654	mtrB	two-component system, OmpR family, sensor histidine kinase MtrB	2.7.13.3	Environmental Information Processing; Signal transduction; Two-component system [PATH:ko02020]
HJWGM003645	100	3.00E-162	mav:MAV_4209	K07670	mtrA	two-component system, OmpR family, response regulator MtrA	--	Environmental Information Processing; Signal transduction; Two-component system [PATH:ko02020]
HJWGM003646	99.52	7.00E-144	mav:MAV_4210	K00943	E2.7.4.9, tmk	dTMP kinase	2.7.4.9	Metabolism; Nucleotide metabolism; Pyrimidine metabolism [PATH:ko00240]
HJWGM003647	100	0	mav:MAV_4211	K01251	E3.3.1.1, ahcY	adenosylhomocysteinase	3.3.1.1	Metabolism; Amino acid metabolism; Cysteine and methionine metabolism [PATH:ko00270]
HJWGM003650	69.09	2.00E-23	rha:RHA1_ro02535	K00496	E1.14.15.3	alkane 1-monooxygenase	1.14.15.3	Metabolism; Lipid metabolism; Fatty acid degradation [PATH:ko00071]
HJWGM003651	100	0	mpa:MAP3364c	K00496	E1.14.15.3	alkane 1-monooxygenase	1.14.15.3	Metabolism; Lipid metabolism; Fatty acid degradation [PATH:ko00071]
HJWGM003652	99.6	0	mav:MAV_4216	K03294	TC.APA	basic amino acid/polyamine antiporter, APA family	--	--
HJWGM003654	99.51	0	mav:MAV_4217	K01809	E5.3.1.8, manA	mannose-6-phosphate isomerase	5.3.1.8	Metabolism; Carbohydrate metabolism; Fructose and mannose metabolism [PATH:ko00051]Metabolism; Carbohydrate metabolism; Amino sugar and nucleotide sugar metabolism [PATH:ko00520]
HJWGM003656	99.58	0	mpa:MAP3369c	K01835	E5.4.2.2, pgm	phosphoglucomutase	5.4.2.2	Metabolism; Carbohydrate metabolism; Glycolysis / Gluconeogenesis [PATH:ko00010]Metabolism; Carbohydrate metabolism; Pentose phosphate pathway [PATH:ko00030]Metabolism; Carbohydrate metabolism; Galactose metabolism [PATH:ko00052]Metabolism; Nucleotide metabolism; Purine metabolism [PATH:ko00230]Metabolism; Carbohydrate metabolism; Starch and sucrose metabolism [PATH:ko00500]Metabolism; Carbohydra…
HJWGM003660	99.7	0	mpa:MAP3374	K11212	cofD	LPPG:FO 2-phospho-L-lactate transferase	2.7.8.28	Metabolism; Energy metabolism; Methane metabolism [PATH:ko00680]
HJWGM003661	99.11	0	mav:MAV_4225	K12234	cofE, fbiB	coenzyme F420-0:L-glutamate ligase / coenzyme F420-1:gamma-L-glutamate ligase	6.3.2.31 6.3.2.34	Metabolism; Energy metabolism; Methane metabolism [PATH:ko00680]
HJWGM003662	98.86	0	mav:MAV_4226	K00599	E2.1.1.-	--	--	--
HJWGM003664	99.44	0	mpa:MAP3378c	K00966	GMPP	mannose-1-phosphate guanylyltransferase	2.7.7.13	Metabolism; Carbohydrate metabolism; Fructose and mannose metabolism [PATH:ko00051]Metabolism; Carbohydrate metabolism; Amino sugar and nucleotide sugar metabolism [PATH:ko00520]
HJWGM003666	99.34	0	mpa:MAP3380c	K00067	rfbD	dTDP-4-dehydrorhamnose reductase	1.1.1.133	Metabolism; Biosynthesis of other secondary metabolites; Streptomycin biosynthesis [PATH:ko00521]Metabolism; Metabolism of terpenoids and polyketides; Polyketide sugar unit biosynthesis [PATH:ko00523]
HJWGM003670	99.71	0	mav:MAV_4235	K12950	ctpC	cation-transporting P-type ATPase C	3.6.3.-	--
HJWGM003673	99.54	0	mav:MAV_4238	K08884	K08884	serine/threonine protein kinase, bacterial	2.7.11.1	--
HJWGM003674	100	0	mav:MAV_4239	K02040	pstS	phosphate transport system substrate-binding protein	--	Environmental Information Processing; Membrane transport; ABC transporters [PATH:ko02010]Environmental Information Processing; Signal transduction; Two-component system [PATH:ko02020]Human Diseases; Infectious diseases; Tuberculosis [PATH:ko05152]
HJWGM003675	100	2.00E-103	mav:MAV_4240	K02485	K02485	two-component system, unclassified family, response regulator	--	--
HJWGM003676	64.11	0	mmc:Mmcs_2689	K00936	E2.7.3.-	--	--	--
HJWGM003680	100	0	mav:MAV_4243	K00257	E1.3.99.-	--	--	Metabolism; Metabolism of terpenoids and polyketides; Geraniol degradation [PATH:ko00281]
HJWGM003681	100	2.00E-117	mpa:MAP3393c	K01588	purE	5-(carboxyamino)imidazole ribonucleotide mutase	5.4.99.18	Metabolism; Nucleotide metabolism; Purine metabolism [PATH:ko00230]
HJWGM003682	99.5	0	mpa:MAP3394c	K01589	purK	5-(carboxyamino)imidazole ribonucleotide synthase	6.3.4.18	Metabolism; Nucleotide metabolism; Purine metabolism [PATH:ko00230]
HJWGM003685	99.62	3.00E-178	mpa:MAP3397c	K03524	birA	BirA family transcriptional regulator, biotin operon repressor / biotin-[acetyl-CoA-carboxylase] ligase	6.3.4.15	Metabolism; Metabolism of cofactors and vitamins; Biotin metabolism [PATH:ko00780]
HJWGM003686	98.84	0	mav:MAV_4249	K05898	E1.3.99.4	3-oxosteroid 1-dehydrogenase	1.3.99.4	Metabolism; Xenobiotics biodegradation and metabolism; Steroid degradation [PATH:ko00984]
HJWGM003687	99.63	0	mav:MAV_4250	K01966	PCCB, pccB	propionyl-CoA carboxylase beta chain	6.4.1.3	Metabolism; Amino acid metabolism; Valine, leucine and isoleucine degradation [PATH:ko00280]Metabolism; Carbohydrate metabolism; Glyoxylate and dicarboxylate metabolism [PATH:ko00630]Metabolism; Carbohydrate metabolism; Propanoate metabolism [PATH:ko00640]
HJWGM003689	98.1	9.00E-142	mpa:MAP3401	K06287	maf	septum formation protein	--	--
HJWGM003690	99.66	0	mav:MAV_4253	K01011	TST, MPST, sseA	thiosulfate/3-mercaptopyruvate sulfurtransferase	2.8.1.1 2.8.1.2	Metabolism; Amino acid metabolism; Cysteine and methionine metabolism [PATH:ko00270]Metabolism; Energy metabolism; Sulfur metabolism [PATH:ko00920]Genetic Information Processing; Folding, sorting and degradation; Sulfur relay system [PATH:ko04122]
HJWGM003691	100	5.00E-95	mav:MAV_4254	K02426	sufE	cysteine desulfuration protein SufE	--	--
HJWGM003692	99.67	0	mpa:MAP3404	K11263	bccA	acetyl-/propionyl-CoA carboxylase, biotin carboxylase, biotin carboxyl carrier protein	6.3.4.14	Metabolism; Lipid metabolism; Fatty acid biosynthesis [PATH:ko00061]Metabolism; Metabolism of terpenoids and polyketides; Tetracycline biosynthesis [PATH:ko00253]Metabolism; Amino acid metabolism; Valine, leucine and isoleucine degradation [PATH:ko00280]Metabolism; Carbohydrate metabolism; Pyruvate metabolism [PATH:ko00620]Metabolism; Carbohydrate metabolism; Propanoate metabolism [PATH:ko00640]M…
HJWGM003694	100	5.00E-172	mpa:MAP3406c	K03090	SIG3.3.2, sigB	RNA polymerase sigma-B factor	--	--
HJWGM003699	100	0	mav:MAV_4262	K03918	lat	L-lysine 6-transaminase	2.6.1.36	--
HJWGM003700	100	2.00E-102	mav:MAV_4263	K03719	lrp	Lrp/AsnC family transcriptional regulator, leucine-responsive regulatory protein	--	--
HJWGM003702	100	0	mav:MAV_4265	K00128	E1.2.1.3	aldehyde dehydrogenase (NAD+)	1.2.1.3	Metabolism; Carbohydrate metabolism; Glycolysis / Gluconeogenesis [PATH:ko00010]Metabolism; Carbohydrate metabolism; Pentose and glucuronate interconversions [PATH:ko00040]Metabolism; Carbohydrate metabolism; Ascorbate and aldarate metabolism [PATH:ko00053]Metabolism; Lipid metabolism; Fatty acid degradation [PATH:ko00071]Metabolism; Amino acid metabolism; Valine, leucine and isoleucine degradati…
HJWGM003704	99.68	0	mav:MAV_4267	K03724	lhr	ATP-dependent helicase Lhr and Lhr-like helicase	3.6.4.-	--
HJWGM003705	98	4.00E-179	mpa:MAP3416	K05522	nei	endonuclease VIII	3.2.2.- 4.2.99.18	Genetic Information Processing; Replication and repair; Base excision repair [PATH:ko03410]
HJWGM003706	100	0	mav:MAV_4268	K03932	lpqC	polyhydroxybutyrate depolymerase	--	--
HJWGM003712	55.25	2.00E-93	rha:RHA1_ro04895	K01718	E4.2.1.70	pseudouridylate synthase	4.2.1.70	Metabolism; Nucleotide metabolism; Pyrimidine metabolism [PATH:ko00240]
HJWGM003713	99.83	0	mav:MAV_4278	K00111	glpA, glpD	glycerol-3-phosphate dehydrogenase	1.1.5.3	Metabolism; Lipid metabolism; Glycerophospholipid metabolism [PATH:ko00564]
HJWGM003714	99.58	0	mpa:MAP3424c	K00382	DLD, lpd, pdhD	dihydrolipoamide dehydrogenase	1.8.1.4	Metabolism; Carbohydrate metabolism; Glycolysis / Gluconeogenesis [PATH:ko00010]Metabolism; Carbohydrate metabolism; Citrate cycle (TCA cycle) [PATH:ko00020]Metabolism; Amino acid metabolism; Glycine, serine and threonine metabolism [PATH:ko00260]Metabolism; Amino acid metabolism; Valine, leucine and isoleucine degradation [PATH:ko00280]Metabolism; Carbohydrate metabolism; Pyruvate metabolism [PA…
HJWGM003716	99.74	0	mav:MAV_4281	K01436	K01436	amidohydrolase	3.5.1.-	--
HJWGM003717	99.25	0	mav:MAV_4282	K01463	E3.5.1.-	--	--	--
HJWGM003718	99.46	4.00E-128	mav:MAV_4283	K08095	E3.1.1.74	cutinase	3.1.1.74	--
HJWGM003719	98.52	0	mpa:MAP3429	K03783	punA	purine-nucleoside phosphorylase	2.4.2.1	Metabolism; Nucleotide metabolism; Purine metabolism [PATH:ko00230]Metabolism; Nucleotide metabolism; Pyrimidine metabolism [PATH:ko00240]Metabolism; Metabolism of cofactors and vitamins; Nicotinate and nicotinamide metabolism [PATH:ko00760]
HJWGM003720	98.86	0	mpa:MAP3430	K01840	E5.4.2.8, manB	phosphomannomutase	5.4.2.8	Metabolism; Carbohydrate metabolism; Fructose and mannose metabolism [PATH:ko00051]Metabolism; Carbohydrate metabolism; Amino sugar and nucleotide sugar metabolism [PATH:ko00520]
HJWGM003722	99.64	0	mav:MAV_4287	K01078	E3.1.3.2	acid phosphatase	3.1.3.2	Metabolism; Xenobiotics biodegradation and metabolism; Aminobenzoate degradation [PATH:ko00627]Metabolism; Metabolism of cofactors and vitamins; Riboflavin metabolism [PATH:ko00740]Human Diseases; Infectious diseases; Tuberculosis [PATH:ko05152]
HJWGM003724	100	0	mpa:MAP3434	K07114	K07114	uncharacterized protein	--	--
HJWGM003725	99.4	0	mav:MAV_4290	K07114	K07114	uncharacterized protein	--	--
HJWGM003728	100	0	mav:MAV_4294	K01488	E3.5.4.4, ADA, add	adenosine deaminase	3.5.4.4	Metabolism; Nucleotide metabolism; Purine metabolism [PATH:ko00230]Human Diseases; Immune diseases; Primary immunodeficiency [PATH:ko05340]
HJWGM003729	99.3	0	mav:MAV_4295	K00758	E2.4.2.4, deoA	thymidine phosphorylase	2.4.2.4	Metabolism; Nucleotide metabolism; Pyrimidine metabolism [PATH:ko00240]Metabolism; Xenobiotics biodegradation and metabolism; Drug metabolism - other enzymes [PATH:ko00983]Human Diseases; Cancers; Bladder cancer [PATH:ko05219]
HJWGM003730	100	2.00E-90	mpa:MAP3440c	K01489	E3.5.4.5, cdd	cytidine deaminase	3.5.4.5	Metabolism; Nucleotide metabolism; Pyrimidine metabolism [PATH:ko00240]Metabolism; Xenobiotics biodegradation and metabolism; Drug metabolism - other enzymes [PATH:ko00983]
HJWGM003731	99.11	9.00E-75	mpa:MAP3441	K00241	sdhC	succinate dehydrogenase cytochrome b-556 subunit	--	Metabolism; Carbohydrate metabolism; Citrate cycle (TCA cycle) [PATH:ko00020]Metabolism; Energy metabolism; Oxidative phosphorylation [PATH:ko00190]Metabolism; Carbohydrate metabolism; Butanoate metabolism [PATH:ko00650]Metabolism; Energy metabolism; Carbon fixation pathways in prokaryotes [PATH:ko00720]Metabolism; Overview; Carbon metabolism [PATH:ko01200]
HJWGM003732	100	2.00E-110	mav:MAV_4298	K00242	sdhD	succinate dehydrogenase hydrophobic membrane anchor protein	--	Metabolism; Carbohydrate metabolism; Citrate cycle (TCA cycle) [PATH:ko00020]Metabolism; Energy metabolism; Oxidative phosphorylation [PATH:ko00190]Metabolism; Carbohydrate metabolism; Butanoate metabolism [PATH:ko00650]Metabolism; Energy metabolism; Carbon fixation pathways in prokaryotes [PATH:ko00720]Metabolism; Overview; Carbon metabolism [PATH:ko01200]
HJWGM003733	99.83	0	mav:MAV_4299	K00239	sdhA	succinate dehydrogenase flavoprotein subunit	1.3.99.1	Metabolism; Carbohydrate metabolism; Citrate cycle (TCA cycle) [PATH:ko00020]Metabolism; Energy metabolism; Oxidative phosphorylation [PATH:ko00190]Metabolism; Carbohydrate metabolism; Butanoate metabolism [PATH:ko00650]Metabolism; Energy metabolism; Carbon fixation pathways in prokaryotes [PATH:ko00720]Metabolism; Overview; Carbon metabolism [PATH:ko01200]Human Diseases; Infectious diseases; Leg…
HJWGM003734	100	0	mav:MAV_4300	K00240	sdhB	succinate dehydrogenase iron-sulfur protein	1.3.99.1	Metabolism; Carbohydrate metabolism; Citrate cycle (TCA cycle) [PATH:ko00020]Metabolism; Energy metabolism; Oxidative phosphorylation [PATH:ko00190]Metabolism; Carbohydrate metabolism; Butanoate metabolism [PATH:ko00650]Metabolism; Energy metabolism; Carbon fixation pathways in prokaryotes [PATH:ko00720]Metabolism; Overview; Carbon metabolism [PATH:ko01200]
HJWGM003736	100	0	mav:MAV_4301	K03088	SIG3.2, rpoE	RNA polymerase sigma-70 factor, ECF subfamily	--	--
HJWGM003737	80.95	0	mjl:Mjls_1245	K00837	E2.6.1.-	--	--	--
HJWGM003739	100	0	mav:MAV_4305	K07258	dacC, dacA, dacD	D-alanyl-D-alanine carboxypeptidase (penicillin-binding protein 5/6)	3.4.16.4	Metabolism; Glycan biosynthesis and metabolism; Peptidoglycan biosynthesis [PATH:ko00550]
HJWGM003741	99.21	0	mav:MAV_4307	K01443	E3.5.1.25, nagA, AMDHD2	N-acetylglucosamine-6-phosphate deacetylase	3.5.1.25	Metabolism; Carbohydrate metabolism; Amino sugar and nucleotide sugar metabolism [PATH:ko00520]
HJWGM003742	100	1.00E-64	mav:MAV_4309	K11741	sugE	quaternary ammonium compound-resistance protein SugE	--	--
HJWGM003743	99.71	0	mpa:MAP3452c	K07058	K07058	membrane protein	--	--
HJWGM003744	100	0	mav:MAV_4310	K01867	WARS, trpS	tryptophanyl-tRNA synthetase	6.1.1.2	Genetic Information Processing; Translation; Aminoacyl-tRNA biosynthesis [PATH:ko00970]
HJWGM003747	100	0	mav:MAV_4311	K00031	IDH1, IDH2, icd	isocitrate dehydrogenase	1.1.1.42	Metabolism; Carbohydrate metabolism; Citrate cycle (TCA cycle) [PATH:ko00020]Metabolism; Metabolism of other amino acids; Glutathione metabolism [PATH:ko00480]Metabolism; Energy metabolism; Carbon fixation pathways in prokaryotes [PATH:ko00720]Metabolism; Overview; Carbon metabolism [PATH:ko01200]Metabolism; Overview; 2-Oxocarboxylic acid metabolism [PATH:ko01210]Metabolism; Overview; Biosynthesi…
HJWGM003748	99.73	0	mav:MAV_4313	K00031	IDH1, IDH2, icd	isocitrate dehydrogenase	1.1.1.42	Metabolism; Carbohydrate metabolism; Citrate cycle (TCA cycle) [PATH:ko00020]Metabolism; Metabolism of other amino acids; Glutathione metabolism [PATH:ko00480]Metabolism; Energy metabolism; Carbon fixation pathways in prokaryotes [PATH:ko00720]Metabolism; Overview; Carbon metabolism [PATH:ko01200]Metabolism; Overview; 2-Oxocarboxylic acid metabolism [PATH:ko01210]Metabolism; Overview; Biosynthesi…
HJWGM003749	99.78	0	mav:MAV_4315	K01740	E2.5.1.49, metY	O-acetylhomoserine (thiol)-lyase	2.5.1.49	Metabolism; Amino acid metabolism; Cysteine and methionine metabolism [PATH:ko00270]
HJWGM003750	100	0	mav:MAV_4316	K00641	E2.3.1.31, metX	homoserine O-acetyltransferase	2.3.1.31	Metabolism; Amino acid metabolism; Cysteine and methionine metabolism [PATH:ko00270]
HJWGM003751	99.18	3.00E-172	mpa:MAP3459	K00599	E2.1.1.-	--	--	--
HJWGM003753	60.33	6.00E-62	mlb:MLBr_00678	K07486	K07486	transposase	--	--
HJWGM003756	99.29	0	mav:MAV_4323	K01491	folD	methylenetetrahydrofolate dehydrogenase (NADP+) / methenyltetrahydrofolate cyclohydrolase	1.5.1.5 3.5.4.9	Metabolism; Metabolism of cofactors and vitamins; One carbon pool by folate [PATH:ko00670]Metabolism; Energy metabolism; Carbon fixation pathways in prokaryotes [PATH:ko00720]Metabolism; Overview; Carbon metabolism [PATH:ko01200]
HJWGM003757	84.23	0	mbb:BCG_3431	K00540	E1.-.-.-	--	--	--
HJWGM003762	100	2.00E-134	mav:MAV_4328	K06945	K06945	--	--	--
HJWGM003764	100	3.00E-96	mav:MAV_4330	K07131	K07131	--	--	--
HJWGM003767	99.35	5.00E-109	mav:MAV_4333	K03216	cspR	RNA methyltransferase, TrmH family, group 2	2.1.1.-	--
HJWGM003768	80.93	5.00E-130	mbb:BCG_3440c	K00540	E1.-.-.-	--	--	--
HJWGM003769	99.09	0	mav:MAV_4335	K14162	dnaE2	error-prone DNA polymerase	2.7.7.7	--
HJWGM003770	44.22	1.00E-101	mmc:Mmcs_3541	K00635	E2.3.1.20	diacylglycerol O-acyltransferase	2.3.1.20	Metabolism; Lipid metabolism; Glycerolipid metabolism [PATH:ko00561]
HJWGM003771	98.21	0	mav:MAV_4338	K01087	E3.1.3.12, otsB	trehalose-phosphatase	3.1.3.12	Metabolism; Carbohydrate metabolism; Starch and sucrose metabolism [PATH:ko00500]
HJWGM003772	84.32	1.00E-172	mbb:BCG_3458c	K00540	E1.-.-.-	--	--	--
HJWGM003774	79.13	0	mbb:BCG_3460	K00155	E1.2.1.-	--	--	Metabolism; Metabolism of terpenoids and polyketides; Geraniol degradation [PATH:ko00281]Metabolism; Xenobiotics biodegradation and metabolism; Naphthalene degradation [PATH:ko00626]Metabolism; Metabolism of terpenoids and polyketides; Limonene and pinene degradation [PATH:ko00903]
HJWGM003776	98.84	0	mav:MAV_4342	K01239	E3.2.2.1, iunH	purine nucleosidase	3.2.2.1	Metabolism; Nucleotide metabolism; Purine metabolism [PATH:ko00230]Metabolism; Metabolism of cofactors and vitamins; Nicotinate and nicotinamide metabolism [PATH:ko00760]
HJWGM003777	98.81	0	mav:MAV_4343	K11609	kas	beta-ketoacyl ACP synthase	2.3.1.-	--
HJWGM003778	99.23	0	mav:MAV_4345	K00467	E1.13.12.4	lactate 2-monooxygenase	1.13.12.4	Metabolism; Carbohydrate metabolism; Pyruvate metabolism [PATH:ko00620]
HJWGM003779	99.42	0	mpa:MAP3487c	K14161	imuB	protein ImuB	--	--
HJWGM003781	99.81	0	mpa:MAP3489c	K01951	E6.3.5.2, guaA	GMP synthase (glutamine-hydrolysing)	6.3.5.2	Metabolism; Nucleotide metabolism; Purine metabolism [PATH:ko00230]Metabolism; Xenobiotics biodegradation and metabolism; Drug metabolism - other enzymes [PATH:ko00983]
HJWGM003783	78.41	1.00E-143	mbb:BCG_3470	K01567	E3.-.-.-	--	--	--
HJWGM003784	100	0	mav:MAV_4352	K10231	E2.4.1.230	kojibiose phosphorylase	2.4.1.230	--
HJWGM003786	99.66	0	mav:MAV_4353	K03119	E1.14.11.17, tauD	taurine dioxygenase	1.14.11.17	Metabolism; Metabolism of other amino acids; Taurine and hypotaurine metabolism [PATH:ko00430]Metabolism; Energy metabolism; Sulfur metabolism [PATH:ko00920]
HJWGM003787	99.65	0	mav:MAV_4354	K03333	E1.1.3.6	cholesterol oxidase	1.1.3.6	Metabolism; Xenobiotics biodegradation and metabolism; Steroid degradation [PATH:ko00984]
HJWGM003788	100	0	mpa:MAP4279	K00088	E1.1.1.205, guaB	IMP dehydrogenase	1.1.1.205	Metabolism; Nucleotide metabolism; Purine metabolism [PATH:ko00230]Metabolism; Xenobiotics biodegradation and metabolism; Drug metabolism - other enzymes [PATH:ko00983]
HJWGM003789	100	0	mav:MAV_4356	K00088	E1.1.1.205, guaB	IMP dehydrogenase	1.1.1.205	Metabolism; Nucleotide metabolism; Purine metabolism [PATH:ko00230]Metabolism; Xenobiotics biodegradation and metabolism; Drug metabolism - other enzymes [PATH:ko00983]
HJWGM003792	100	2.00E-127	mpa:MAP4275	K03088	SIG3.2, rpoE	RNA polymerase sigma-70 factor, ECF subfamily	--	--
HJWGM003795	99.61	3.00E-176	mav:MAV_4362	K04565	E1.15.1.1C, sodC, SOD1	Cu/Zn superoxide dismutase	1.15.1.1	Cellular Processes; Transport and catabolism; Peroxisome [PATH:ko04146]Human Diseases; Neurodegenerative diseases; Amyotrophic lateral sclerosis (ALS) [PATH:ko05014]Human Diseases; Neurodegenerative diseases; Huntington's disease [PATH:ko05016]Human Diseases; Neurodegenerative diseases; Prion diseases [PATH:ko05020]
HJWGM003797	47.27	3.00E-99	mbo:Mb1780	K00540	E1.-.-.-	--	--	--
HJWGM003798	99.81	0	mpa:MAP4265	K04077	groEL, HSPD1	chaperonin GroEL	--	Genetic Information Processing; Folding, sorting and degradation; RNA degradation [PATH:ko03018]Human Diseases; Endocrine and metabolic diseases; Type I diabetes mellitus [PATH:ko04940]Human Diseases; Infectious diseases; Legionellosis [PATH:ko05134]Human Diseases; Infectious diseases; Tuberculosis [PATH:ko05152]
HJWGM003799	99	2.00E-65	mav:MAV_4366	K04078	groES, HSPE1	chaperonin GroES	--	--
HJWGM003800	99.41	0	mav:MAV_4367	K01409	E3.4.24.57, gcp	O-sialoglycoprotein endopeptidase	3.4.24.57	--
HJWGM003801	100	7.00E-110	mav:MAV_4368	K03789	rimI	ribosomal-protein-alanine N-acetyltransferase	2.3.1.128	--
HJWGM003802	53.42	7.00E-32	tcu:Tcur_4263	K14742	yeaZ	hypothetical protease	3.4.-.-	--
HJWGM003803	98.74	3.00E-106	mav:MAV_4370	K06925	K06925	UPF0079 ATP-binding protein	--	--
HJWGM003805	99.23	0	mpa:MAP4258	K01775	alr	alanine racemase	5.1.1.1	Metabolism; Metabolism of other amino acids; D-Alanine metabolism [PATH:ko00473]Human Diseases; Drug resistance; Vancomycin resistance [PATH:ko01502]
HJWGM003806	99.35	0	mav:MAV_4373	K01580	E4.1.1.15, gadB	glutamate decarboxylase	4.1.1.15	Metabolism; Amino acid metabolism; Alanine, aspartate and glutamate metabolism [PATH:ko00250]Metabolism; Metabolism of other amino acids; beta-Alanine metabolism [PATH:ko00410]Metabolism; Metabolism of other amino acids; Taurine and hypotaurine metabolism [PATH:ko00430]Metabolism; Carbohydrate metabolism; Butanoate metabolism [PATH:ko00650]Organismal Systems; Nervous system; GABAergic synapse [PA…
HJWGM003810	100	0	mpa:MAP4253	K00820	E2.6.1.16, glmS	glucosamine--fructose-6-phosphate aminotransferase (isomerizing)	2.6.1.16	Metabolism; Amino acid metabolism; Alanine, aspartate and glutamate metabolism [PATH:ko00250]Metabolism; Carbohydrate metabolism; Amino sugar and nucleotide sugar metabolism [PATH:ko00520]
HJWGM003813	44.13	7.00E-84	rha:RHA1_ro00400	K00320	mer	coenzyme F420-dependent N5,N10-methenyltetrahydromethanopterin reductase	1.5.99.11	Metabolism; Energy metabolism; Methane metabolism [PATH:ko00680]Metabolism; Overview; Carbon metabolism [PATH:ko01200]
HJWGM003816	99.55	0	mpa:MAP4247	K03431	glmM	phosphoglucosamine mutase	5.4.2.10	Metabolism; Carbohydrate metabolism; Amino sugar and nucleotide sugar metabolism [PATH:ko00520]
HJWGM003817	99.4	2.00E-117	mav:MAV_4385	K02996	RP-S9, rpsI	small subunit ribosomal protein S9	--	Genetic Information Processing; Translation; Ribosome [PATH:ko03010]
HJWGM003818	99.32	1.00E-104	mav:MAV_4386	K02871	RP-L13, rplM	large subunit ribosomal protein L13	--	Genetic Information Processing; Translation; Ribosome [PATH:ko03010]
HJWGM003822	99.08	0	mav:MAV_4390	K03466	ftsK, spoIIIE	DNA segregation ATPase FtsK/SpoIIIE, S-DNA-T family	--	--
HJWGM003824	97.9	0	mav:MAV_4393	K14743	mycP	membrane-anchored mycosin MYCP	3.4.21.-	--
HJWGM003826	99.65	0	mav:MAV_4394	K08095	E3.1.1.74	cutinase	3.1.1.74	--
HJWGM003827	100	3.00E-125	mav:MAV_4396	K08095	E3.1.1.74	cutinase	3.1.1.74	--
HJWGM003828	99.6	1.00E-179	mav:MAV_4395	K06173	truA	tRNA pseudouridine synthase A	5.4.99.12	--
HJWGM003829	100	3.00E-129	mav:MAV_4397	K02879	RP-L17, rplQ	large subunit ribosomal protein L17	--	Genetic Information Processing; Translation; Ribosome [PATH:ko03010]
HJWGM003830	99.71	0	mav:MAV_4398	K03040	rpoA	DNA-directed RNA polymerase subunit alpha	2.7.7.6	Metabolism; Nucleotide metabolism; Purine metabolism [PATH:ko00230]Metabolism; Nucleotide metabolism; Pyrimidine metabolism [PATH:ko00240]Genetic Information Processing; Transcription; RNA polymerase [PATH:ko03020]
HJWGM003831	100	5.00E-145	mav:MAV_4399	K02986	RP-S4, rpsD	small subunit ribosomal protein S4	--	Genetic Information Processing; Translation; Ribosome [PATH:ko03010]
HJWGM003832	100	2.00E-95	mav:MAV_4400	K02948	RP-S11, rpsK	small subunit ribosomal protein S11	--	Genetic Information Processing; Translation; Ribosome [PATH:ko03010]
HJWGM003833	100	2.00E-73	mav:MAV_4401	K02952	RP-S13, rpsM	small subunit ribosomal protein S13	--	Genetic Information Processing; Translation; Ribosome [PATH:ko03010]
HJWGM003834	100	5.00E-47	mtf:TBFG_13499	K02518	infA	translation initiation factor IF-1	--	--
[truncated: 402 more rows]
