# Supplementary material for: Identification and Phylogenetic Analysis of Mycobacterium avium subsp. avium Strain Isolated from Cow
Source: Transbound Emerg Dis. 2023 Jun 1;2023:5384079. doi: 10.1155/2023/5384079 (PMC12017052; doi:10.1155/2023/5384079)
Supplement: Supplementary Materials — Supplementary Figure 1: (A) Agarose gel electrophoresis of PCR products amplified using primers 16S rRNA gene. Lane (M) 2000 bp molecular size marker; lane 1: HJW; lane 2: M. avium subsp. paratuberculosiss (MAP-10) (B) Agarose gel electrophoresis of PCR products amplified using primers IS1311 rRNA gene. Lane (M) 2000 bp molecular size marker; lane 1: HJW; lane 2: M. avium subsp. paratuberculosis (MAP-10). (C) Agarose gel electrophoresis of PCR products amplified using primers IS901 rRNA gene. Lane (M) 2000 bp molecular size marker; lane 1: HJW. (D) Agarose gel electrophoresis of PCR products amplified using primers DT1. Lane (M) 2000 bp molecular size marker; lane 1: HJW. (E) Agarose gel electrophoresis of PCR products amplified using primers IS900 gene. Lane (M) 2000 bp molecular size marker; lane 1: M. avium subsp. paratuberculosis (MAP-10). Supplementary Table 1: the result of interspersed nucleotide repeated sequences. Supplementary Table 2: the result of tandem nucleotide repeated sequences. Supplementary Table 3: the result of Genomics island. Supplementary Table 4: HJW GO Enrichment Analysis Results Table. Supplementary Table 5: KEGG Enrichment Analysis Results Table. Supplementary Table 6: COG Enrichment Analysis Results Table. Supplementary Table 7: PHI Enrichment Analysis Results Table. [file 5384079.f1.zip › Supplementary Table 6. COG Enrichment Analysis Results Table.txt]

Functional_class	Class_description	Gene_number	Gene_id
A	RNA processing and modification	1	HJWGM002642;
B	Chromatin structure and dynamics	1	HJWGM001120;
C	Energy production and conversion	238	HJWGM000052;HJWGM000084;HJWGM000120;HJWGM000188;HJWGM000203;HJWGM000207;HJWGM000237;HJWGM000266;HJWGM000304;HJWGM000306;HJWGM000309;HJWGM000340;HJWGM000341;HJWGM000342;HJWGM000343;HJWGM000344;HJWGM000345;HJWGM000346;HJWGM000347;HJWGM000348;HJWGM000349;HJWGM000350;HJWGM000351;HJWGM000352;HJWGM000353;HJWGM000365;HJWGM000425;HJWGM000430;HJWGM000469;HJWGM000481;HJWGM000496;HJWGM000497;HJWGM000515;HJW…
D	Cell cycle control, cell division, chromosome partitioning	42	HJWGM000016;HJWGM000017;HJWGM000018;HJWGM000382;HJWGM000383;HJWGM000417;HJWGM000418;HJWGM000534;HJWGM000582;HJWGM000589;HJWGM000720;HJWGM000724;HJWGM000729;HJWGM000923;HJWGM000981;HJWGM001030;HJWGM001390;HJWGM001478;HJWGM001493;HJWGM001945;HJWGM001961;HJWGM002041;HJWGM002080;HJWGM002112;HJWGM002114;HJWGM002117;HJWGM002118;HJWGM002121;HJWGM002126;HJWGM002585;HJWGM002905;HJWGM003095;HJWGM003381;HJW…
E	Amino acid transport and metabolism	229	HJWGM000013;HJWGM000054;HJWGM000055;HJWGM000058;HJWGM000093;HJWGM000125;HJWGM000134;HJWGM000151;HJWGM000209;HJWGM000240;HJWGM000260;HJWGM000314;HJWGM000315;HJWGM000325;HJWGM000326;HJWGM000361;HJWGM000378;HJWGM000385;HJWGM000519;HJWGM000522;HJWGM000524;HJWGM000539;HJWGM000540;HJWGM000541;HJWGM000545;HJWGM000551;HJWGM000552;HJWGM000579;HJWGM000592;HJWGM000631;HJWGM000680;HJWGM000684;HJWGM000730;HJW…
F	Nucleotide transport and metabolism	73	HJWGM000145;HJWGM000300;HJWGM000313;HJWGM000471;HJWGM000472;HJWGM000477;HJWGM000642;HJWGM000647;HJWGM000661;HJWGM000685;HJWGM000869;HJWGM001064;HJWGM001065;HJWGM001066;HJWGM001068;HJWGM001069;HJWGM001070;HJWGM001361;HJWGM001364;HJWGM001368;HJWGM001376;HJWGM001912;HJWGM001968;HJWGM001972;HJWGM002010;HJWGM002050;HJWGM002105;HJWGM002264;HJWGM002359;HJWGM002421;HJWGM002523;HJWGM002589;HJWGM002757;HJW…
G	Carbohydrate transport and metabolism	192	HJWGM000060;HJWGM000125;HJWGM000134;HJWGM000171;HJWGM000192;HJWGM000258;HJWGM000279;HJWGM000300;HJWGM000326;HJWGM000368;HJWGM000385;HJWGM000400;HJWGM000413;HJWGM000419;HJWGM000420;HJWGM000436;HJWGM000479;HJWGM000512;HJWGM000513;HJWGM000533;HJWGM000536;HJWGM000546;HJWGM000586;HJWGM000633;HJWGM000661;HJWGM000753;HJWGM000764;HJWGM000773;HJWGM000799;HJWGM000800;HJWGM000801;HJWGM000829;HJWGM000840;HJW…
H	Coenzyme transport and metabolism	244	HJWGM000013;HJWGM000057;HJWGM000062;HJWGM000076;HJWGM000116;HJWGM000119;HJWGM000120;HJWGM000133;HJWGM000152;HJWGM000156;HJWGM000157;HJWGM000158;HJWGM000159;HJWGM000163;HJWGM000164;HJWGM000165;HJWGM000174;HJWGM000188;HJWGM000252;HJWGM000260;HJWGM000327;HJWGM000451;HJWGM000486;HJWGM000502;HJWGM000507;HJWGM000514;HJWGM000539;HJWGM000541;HJWGM000544;HJWGM000556;HJWGM000560;HJWGM000577;HJWGM000579;HJW…
I	Lipid transport and metabolism	465	HJWGM000036;HJWGM000063;HJWGM000082;HJWGM000088;HJWGM000127;HJWGM000141;HJWGM000153;HJWGM000175;HJWGM000183;HJWGM000184;HJWGM000187;HJWGM000199;HJWGM000204;HJWGM000205;HJWGM000210;HJWGM000211;HJWGM000212;HJWGM000213;HJWGM000214;HJWGM000215;HJWGM000217;HJWGM000221;HJWGM000222;HJWGM000223;HJWGM000224;HJWGM000225;HJWGM000228;HJWGM000230;HJWGM000231;HJWGM000233;HJWGM000234;HJWGM000236;HJWGM000243;HJW…
J	Translation, ribosomal structure and biogenesis	182	HJWGM000051;HJWGM000070;HJWGM000072;HJWGM000073;HJWGM000144;HJWGM000166;HJWGM000185;HJWGM000186;HJWGM000289;HJWGM000379;HJWGM000416;HJWGM000520;HJWGM000531;HJWGM000532;HJWGM000535;HJWGM000548;HJWGM000567;HJWGM000576;HJWGM000602;HJWGM000604;HJWGM000605;HJWGM000607;HJWGM000660;HJWGM000669;HJWGM000690;HJWGM000739;HJWGM000757;HJWGM000806;HJWGM000839;HJWGM000930;HJWGM000931;HJWGM000939;HJWGM001013;HJW…
K	Transcription	280	HJWGM000007;HJWGM000038;HJWGM000048;HJWGM000053;HJWGM000056;HJWGM000064;HJWGM000077;HJWGM000089;HJWGM000107;HJWGM000117;HJWGM000130;HJWGM000131;HJWGM000182;HJWGM000197;HJWGM000198;HJWGM000200;HJWGM000216;HJWGM000219;HJWGM000298;HJWGM000308;HJWGM000323;HJWGM000330;HJWGM000339;HJWGM000408;HJWGM000429;HJWGM000459;HJWGM000465;HJWGM000468;HJWGM000473;HJWGM000475;HJWGM000498;HJWGM000525;HJWGM000530;HJW…
L	Replication, recombination and repair	125	HJWGM000001;HJWGM000002;HJWGM000004;HJWGM000005;HJWGM000028;HJWGM000030;HJWGM000071;HJWGM000074;HJWGM000176;HJWGM000235;HJWGM000387;HJWGM000454;HJWGM000467;HJWGM000493;HJWGM000523;HJWGM000553;HJWGM000561;HJWGM000570;HJWGM000571;HJWGM000585;HJWGM000594;HJWGM000609;HJWGM000614;HJWGM000675;HJWGM000676;HJWGM000677;HJWGM000697;HJWGM000699;HJWGM000736;HJWGM000874;HJWGM000875;HJWGM000895;HJWGM000901;HJW…
M	Cell wall/membrane/envelope biogenesis	192	HJWGM000014;HJWGM000016;HJWGM000039;HJWGM000067;HJWGM000096;HJWGM000097;HJWGM000099;HJWGM000201;HJWGM000268;HJWGM000269;HJWGM000270;HJWGM000271;HJWGM000272;HJWGM000273;HJWGM000274;HJWGM000275;HJWGM000286;HJWGM000294;HJWGM000322;HJWGM000380;HJWGM000490;HJWGM000558;HJWGM000600;HJWGM000612;HJWGM000664;HJWGM000703;HJWGM000705;HJWGM000706;HJWGM000709;HJWGM000724;HJWGM000750;HJWGM000772;HJWGM000787;HJW…
N	Cell motility	13	HJWGM000318;HJWGM000321;HJWGM000720;HJWGM000729;HJWGM000748;HJWGM000981;HJWGM001032;HJWGM001372;HJWGM003114;HJWGM003596;HJWGM004034;HJWGM004045;HJWGM004653;
O	Posttranslational modification, protein turnover, chaperones	121	HJWGM000009;HJWGM000155;HJWGM000168;HJWGM000180;HJWGM000372;HJWGM000384;HJWGM000416;HJWGM000452;HJWGM000470;HJWGM000574;HJWGM000593;HJWGM000615;HJWGM000688;HJWGM000722;HJWGM000755;HJWGM000913;HJWGM000918;HJWGM000967;HJWGM000969;HJWGM001135;HJWGM001136;HJWGM001137;HJWGM001139;HJWGM001140;HJWGM001145;HJWGM001162;HJWGM001163;HJWGM001175;HJWGM001269;HJWGM001281;HJWGM001491;HJWGM001533;HJWGM001539;HJW…
P	Inorganic ion transport and metabolism	219	HJWGM000118;HJWGM000124;HJWGM000125;HJWGM000134;HJWGM000136;HJWGM000137;HJWGM000138;HJWGM000177;HJWGM000190;HJWGM000194;HJWGM000195;HJWGM000196;HJWGM000226;HJWGM000246;HJWGM000281;HJWGM000282;HJWGM000326;HJWGM000342;HJWGM000374;HJWGM000376;HJWGM000417;HJWGM000418;HJWGM000426;HJWGM000432;HJWGM000437;HJWGM000474;HJWGM000480;HJWGM000483;HJWGM000500;HJWGM000549;HJWGM000555;HJWGM000591;HJWGM000618;HJW…
Q	Secondary metabolites biosynthesis, transport and catabolism	326	HJWGM000008;HJWGM000082;HJWGM000087;HJWGM000123;HJWGM000128;HJWGM000154;HJWGM000172;HJWGM000206;HJWGM000208;HJWGM000213;HJWGM000215;HJWGM000224;HJWGM000225;HJWGM000229;HJWGM000238;HJWGM000239;HJWGM000243;HJWGM000253;HJWGM000254;HJWGM000257;HJWGM000263;HJWGM000267;HJWGM000284;HJWGM000285;HJWGM000305;HJWGM000307;HJWGM000310;HJWGM000364;HJWGM000404;HJWGM000428;HJWGM000431;HJWGM000434;HJWGM000455;HJW…
R	General function prediction only	504	HJWGM000003;HJWGM000022;HJWGM000034;HJWGM000035;HJWGM000057;HJWGM000062;HJWGM000069;HJWGM000082;HJWGM000092;HJWGM000119;HJWGM000120;HJWGM000125;HJWGM000126;HJWGM000132;HJWGM000133;HJWGM000134;HJWGM000140;HJWGM000151;HJWGM000152;HJWGM000162;HJWGM000193;HJWGM000215;HJWGM000220;HJWGM000224;HJWGM000225;HJWGM000232;HJWGM000243;HJWGM000246;HJWGM000247;HJWGM000248;HJWGM000251;HJWGM000252;HJWGM000259;HJW…
S	Function unknown	237	HJWGM000012;HJWGM000068;HJWGM000079;HJWGM000115;HJWGM000129;HJWGM000146;HJWGM000148;HJWGM000336;HJWGM000370;HJWGM000371;HJWGM000402;HJWGM000407;HJWGM000411;HJWGM000415;HJWGM000438;HJWGM000476;HJWGM000495;HJWGM000526;HJWGM000528;HJWGM000537;HJWGM000575;HJWGM000580;HJWGM000583;HJWGM000627;HJWGM000630;HJWGM000638;HJWGM000652;HJWGM000693;HJWGM000704;HJWGM000707;HJWGM000715;HJWGM000742;HJWGM000770;HJW…
T	Signal transduction mechanisms	147	HJWGM000015;HJWGM000019;HJWGM000020;HJWGM000055;HJWGM000086;HJWGM000143;HJWGM000179;HJWGM000298;HJWGM000299;HJWGM000318;HJWGM000320;HJWGM000321;HJWGM000354;HJWGM000375;HJWGM000453;HJWGM000460;HJWGM000482;HJWGM000530;HJWGM000592;HJWGM000593;HJWGM000611;HJWGM000628;HJWGM000686;HJWGM000687;HJWGM000724;HJWGM000789;HJWGM000818;HJWGM000819;HJWGM000942;HJWGM000943;HJWGM000944;HJWGM000945;HJWGM000946;HJW…
U	Intracellular trafficking, secretion, and vesicular transport	24	HJWGM000590;HJWGM000596;HJWGM000608;HJWGM000681;HJWGM000682;HJWGM000683;HJWGM000982;HJWGM000983;HJWGM001032;HJWGM001115;HJWGM001213;HJWGM001214;HJWGM001516;HJWGM001813;HJWGM001814;HJWGM001981;HJWGM002891;HJWGM002898;HJWGM003049;HJWGM003168;HJWGM003640;HJWGM003762;HJWGM003865;HJWGM003955;
V	Defense mechanisms	120	HJWGM000008;HJWGM000033;HJWGM000149;HJWGM000173;HJWGM000229;HJWGM000254;HJWGM000261;HJWGM000305;HJWGM000307;HJWGM000316;HJWGM000377;HJWGM000403;HJWGM000414;HJWGM000443;HJWGM000464;HJWGM000484;HJWGM000554;HJWGM000578;HJWGM000606;HJWGM000665;HJWGM000777;HJWGM000778;HJWGM000808;HJWGM000871;HJWGM000879;HJWGM000952;HJWGM000962;HJWGM000968;HJWGM001003;HJWGM001063;HJWGM001131;HJWGM001132;HJWGM001176;HJW…
W	Extracellular structures	6	HJWGM000748;HJWGM000982;HJWGM000983;HJWGM000984;HJWGM001981;HJWGM003168;
X	Mobilome: prophages, transposons	52	HJWGM000028;HJWGM000031;HJWGM000317;HJWGM000387;HJWGM000390;HJWGM000394;HJWGM000422;HJWGM000568;HJWGM000692;HJWGM000696;HJWGM000699;HJWGM000700;HJWGM000701;HJWGM000717;HJWGM000877;HJWGM000999;HJWGM001217;HJWGM001301;HJWGM001349;HJWGM001385;HJWGM001419;HJWGM001629;HJWGM001643;HJWGM001647;HJWGM001700;HJWGM001768;HJWGM001857;HJWGM001860;HJWGM002055;HJWGM002082;HJWGM002085;HJWGM002089;HJWGM002092;HJW…
