# Supplementary material for: Identification and Phylogenetic Analysis of Mycobacterium avium subsp. avium Strain Isolated from Cow
Source: Transbound Emerg Dis. 2023 Jun 1;2023:5384079. doi: 10.1155/2023/5384079 (PMC12017052; doi:10.1155/2023/5384079)
Supplement: Supplementary Materials — Supplementary Figure 1: (A) Agarose gel electrophoresis of PCR products amplified using primers 16S rRNA gene. Lane (M) 2000 bp molecular size marker; lane 1: HJW; lane 2: M. avium subsp. paratuberculosiss (MAP-10) (B) Agarose gel electrophoresis of PCR products amplified using primers IS1311 rRNA gene. Lane (M) 2000 bp molecular size marker; lane 1: HJW; lane 2: M. avium subsp. paratuberculosis (MAP-10). (C) Agarose gel electrophoresis of PCR products amplified using primers IS901 rRNA gene. Lane (M) 2000 bp molecular size marker; lane 1: HJW. (D) Agarose gel electrophoresis of PCR products amplified using primers DT1. Lane (M) 2000 bp molecular size marker; lane 1: HJW. (E) Agarose gel electrophoresis of PCR products amplified using primers IS900 gene. Lane (M) 2000 bp molecular size marker; lane 1: M. avium subsp. paratuberculosis (MAP-10). Supplementary Table 1: the result of interspersed nucleotide repeated sequences. Supplementary Table 2: the result of tandem nucleotide repeated sequences. Supplementary Table 3: the result of Genomics island. Supplementary Table 4: HJW GO Enrichment Analysis Results Table. Supplementary Table 5: KEGG Enrichment Analysis Results Table. Supplementary Table 6: COG Enrichment Analysis Results Table. Supplementary Table 7: PHI Enrichment Analysis Results Table. [file 5384079.f1.zip › Supplementary Table 7. PHI Enrichment Analysis Results Table..txt]

Gene_id	Identity	E_value	PHI_ACCESSION	Gene_Name	Protein_Accesson	NCBI_TAX_ID	Species	Phenotype
HJWGM000005	46.85	0	PHI:824	GyrA	BAC98434	337	Burkholderia glumae	Chemistry target
HJWGM000009	42.6	3.00E-33	PHI:2477	CYP1	B8QZV4	5116	Cryphonectria parasitica	Reduced virulence
HJWGM000079	54.2	0	PHI:2740	MmpL4	P9WJV2	1773	Mycobacterium tuberculosis	Reduced virulence
HJWGM000350	41	6.00E-113	PHI:445	NOS1		5518	Fusarium graminearum	Reduced virulence
HJWGM000370	50	1.00E-36	PHI:2667	PPE18	H6SB05	1773	Mycobacterium tuberculosis	Reduced virulence
HJWGM000371	46.57	3.00E-35	PHI:2667	PPE18	H6SB05	1773	Mycobacterium tuberculosis	Reduced virulence
HJWGM000384	43.57	2.00E-35	PHI:2681	smpB	P0A2G1	90371	Salmonella enterica serovar Typhimurium	Reduced virulence
HJWGM000438	47.72	0	PHI:2740	MmpL4	P9WJV2	1773	Mycobacterium tuberculosis	Reduced virulence
HJWGM000528	60.11	0	PHI:2740	MmpL4	P9WJV2	1773	Mycobacterium tuberculosis	Reduced virulence
HJWGM000539	44.12	7.00E-153	PHI:358	ILV2	AAR29084	5207	Cryptococcus neoformans	Loss of pathogenicity
HJWGM000746	41.71	2.00E-55	PHI:401	SOD2	AAB86583	5476	Candida albicans	Unaffected pathogenicity
HJWGM000856	46.6	0	PHI:1385	GzC2H048	I1RSF7	5518	Gibberella zeae (related: Fusarium graminearum)	Unaffected pathogenicity
HJWGM000990	67.8	7.00E-24	PHI:2971	CspR	Q82ZX2	1351	Enterococcus faecalis	Reduced virulence
HJWGM001024	48.1	7.00E-107	PHI:1685	GzRad003	I1S5Z3	5518	Gibberella zeae (related: Fusarium graminearum)	Unaffected pathogenicity
HJWGM001076	52.6	5.00E-128	PHI:877	MGG_00383	EDK03005	318829	Magnaporthe oryzae	Reduced virulence
HJWGM001100	49.05	1.00E-47	PHI:2667	PPE18	H6SB05	1773	Mycobacterium tuberculosis	Reduced virulence
HJWGM001101	40.16	4.00E-51	PHI:2667	PPE18	H6SB05	1773	Mycobacterium tuberculosis	Reduced virulence
HJWGM001201	65.06	0	PHI:2740	MmpL4	P9WJV2	1773	Mycobacterium tuberculosis	Reduced virulence
HJWGM001202	62.17	0	PHI:2740	MmpL4	P9WJV2	1773	Mycobacterium tuberculosis	Reduced virulence
HJWGM001273	56.5	7.00E-155	PHI:2517	TRPS	Q4X0J6	746128	Aspergillus fumigatus	Lethal
HJWGM001335	40.49	9.00E-115	PHI:200	ARG1	BAB40769	5507	Fusarium oxysporum	Reduced virulence
HJWGM001498	42.98	4.00E-54	PHI:2667	PPE18	H6SB05	1773	Mycobacterium tuberculosis	Reduced virulence
HJWGM001499	57.44	1.00E-51	PHI:2667	PPE18	H6SB05	1773	Mycobacterium tuberculosis	Reduced virulence
HJWGM001526	54.96	0	PHI:2961	gcvP	C5BAT0	67780	Edwardsiella ictaluri	Reduced virulence
HJWGM001565	42.3	0	PHI:2655	lon	K1C7N5	287	Pseudomonas aeruginosa	Reduced virulence
HJWGM001593	41.61	1.00E-77	PHI:881	MGG_04556	EDJ96020	318829	Magnaporthe oryzae	Reduced virulence
HJWGM001655	59.17	0	PHI:2183	CPXB	EHA48040.1	148305	Magnaporthe oryzae (related: Magnaporthe grisea)	Unaffected pathogenicity
HJWGM001725	72.89	0	PHI:2741	MmpL5	P9WJV0	1773	Mycobacterium tuberculosis	Reduced virulence
HJWGM001917	82.09	2.00E-159	PHI:2630	PPGK	B2HLZ8	1773	Mycobacterium tuberculosis	Mixed outcome
HJWGM002261	40.57	2.00E-32	PHI:2518	MET16	Q4WWN9	746128	Aspergillus fumigatus	Lethal
HJWGM002409	45.89	7.00E-37	PHI:2667	PPE18	H6SB05	1773	Mycobacterium tuberculosis	Reduced virulence
HJWGM002560	61.83	0	PHI:2740	MmpL4	P9WJV2	1773	Mycobacterium tuberculosis	Reduced virulence
HJWGM002561	55.16	8.00E-176	PHI:2740	MmpL4	P9WJV2	1773	Mycobacterium tuberculosis	Reduced virulence
HJWGM002599	63.35	0	PHI:3004	ClpX	A6QHK8	1280	Staphylococcus aureus	Reduced virulence
HJWGM002601	50	1.00E-64	PHI:3005	ClpP	P63786	1280	Staphylococcus aureus	Reduced virulence
HJWGM002602	54.39	1.00E-67	PHI:3005	ClpP	P63786	1280	Staphylococcus aureus	Reduced virulence
HJWGM002771	43.33	8.00E-96	PHI:2529	ERG10	Q4WCL5	746128	Aspergillus fumigatus	Lethal
HJWGM002940	52.06	1.00E-46	PHI:2667	PPE18	H6SB05	1773	Mycobacterium tuberculosis	Reduced virulence
HJWGM003001	45.26	0	PHI:442	MSY1		5518	Fusarium graminearum	Reduced virulence
HJWGM003044	53.73	2.00E-141	PHI:2962	glyA	C5BEV2	67780	Edwardsiella ictaluri	Reduced virulence
HJWGM003061	41.46	5.00E-73	PHI:598	THIOL	ABB55459	5022	Leptosphaeria maculans	Reduced virulence
HJWGM003121	41.03	2.00E-59	PHI:2667	PPE18	H6SB05	1773	Mycobacterium tuberculosis	Reduced virulence
HJWGM003269	49.18	4.00E-16	PHI:2971	CspR	Q82ZX2	1351	Enterococcus faecalis	Reduced virulence
HJWGM003414	62.71	2.00E-22	PHI:2971	CspR	Q82ZX2	1351	Enterococcus faecalis	Reduced virulence
HJWGM003503	45.7	0	PHI:542	BCCAT2	AAK77951	40559	Botrytis cinerea	Unaffected pathogenicity
HJWGM003517	45.26	6.00E-93	PHI:274	USX1	AAM22494	5207	Cryptococcus neoformans	Loss of pathogenicity
HJWGM003566	46.1	2.00E-43	PHI:2356	MoHYR1	G4N178	148305	Magnaporthe oryzae (related: Magnaporthe grisea)	Reduced virulence
HJWGM003645	40	1.00E-48	PHI:2685	ompR	P0AA19	90371	Salmonella enterica serovar Typhimurium	Reduced virulence
HJWGM003708	40.64	2.00E-28	PHI:2667	PPE18	H6SB05	1773	Mycobacterium tuberculosis	Reduced virulence
HJWGM003709	40.54	2.00E-24	PHI:2667	PPE18	H6SB05	1773	Mycobacterium tuberculosis	Reduced virulence
HJWGM003734	41.57	7.00E-57	PHI:822	Ip	AAB97419	54734	Mycosphaerella graminicola	Chemistry target
HJWGM003822	40.11	0	PHI:2707	EccC	C9Z5Q1	1930	Streptomyces scabies	Unaffected pathogenicity
HJWGM003901	44.06	2.00E-50	PHI:1569	GzOB009	I1RCH5	5518	Gibberella zeae (related: Fusarium graminearum)	Lethal
HJWGM003925	55.17	4.00E-40	PHI:1599	GzOB039	I1RZ39	5518	Gibberella zeae (related: Fusarium graminearum)	Unaffected pathogenicity
HJWGM003942	73.18	2.00E-119	PHI:2631	GLKA	I6Y8D3	1773	Mycobacterium tuberculosis	Unaffected pathogenicity
HJWGM004127	61.48	0	PHI:2740	MmpL4	P9WJV2	1773	Mycobacterium tuberculosis	Reduced virulence
HJWGM004185	60	0	PHI:2740	MmpL4	P9WJV2	1773	Mycobacterium tuberculosis	Reduced virulence
HJWGM004207	51.98	3.00E-156	PHI:2625	purA	P65882	90371	Salmonella enterica serovar Typhimurium	Reduced virulence
HJWGM004256	43.39	1.00E-40	PHI:2652	magA	Q5KQZ9	573	Klebsiella pneumoniae	Reduced virulence
HJWGM004352	40.64	4.00E-115	PHI:106	CAT1	AAC39448	5476	Candida albicans	Reduced virulence
HJWGM004353	47.07	2.00E-112	PHI:106	CAT1	AAC39448	5476	Candida albicans	Reduced virulence
HJWGM004417	45.02	2.00E-159	PHI:2638	Ilv3A	Q4X099	746128	Aspergillus fumigatus	Reduced virulence
HJWGM004648	46.03	5.00E-91	PHI:2537	TRR1	Q4WQJ0	746128	Aspergillus fumigatus	Mixed outcome
HJWGM004649	50	1.00E-16	PHI:2644	thioredoxin 1	P0AA28	90371	Salmonella enterica serovar Typhimurium	Reduced virulence
